# Supplementary material for: LOTUS: A single- and multitask machine learning algorithm for the prediction of cancer driver genes
Source: PLoS Comput Biol. 2019 Sep 30;15(9):e1007381. doi: 10.1371/journal.pcbi.1007381 (PMC6786659; doi:10.1371/journal.pcbi.1007381)
Supplement: S1 Table — Note that the training sets were removed every time. (XLSX) [file pcbi.1007381.s001.xlsx]

## Sheet: Sheet1
OG ranking obtained by LOTUS trained with the 20/20 dataset
Note that the training set was removed.
TP53
TTN
THPO
HTR2B
RIC8B
PTCH2
PLCE1
TSLP
SMS
PTGDR
SNX13
PTEN
IL7R
RAC1
DOK6
ZRSR2
PTGIR
RP9
PIK3R1
HTR6
FGF23
SHF
INPP5D
PARP10
FGF5
FBXW7
FGF6
TLR7
PTCH1
SMARCA1
IPO9
TIAF1
PEBP4
FGF18
ATXN2L
SOCS1
INPPL1
RGS13
CACNA1D
FGF8
FGF17
HCST
MUC16
CCNL1
CHD6
FGF9
PRCC
PIK3C2A
BDKRB1
CCDC17
BPTF
FIZ1
SH3BGRL3
WDR1
FGF4
SH2B2
SUZ12
SHC3
RASSF2
MUC20
DNMT3B
STAT3
ZRANB2
KLHDC2
WSB2
ARHGAP4
FGF10
ZBTB18
TLR8
PCBD2
ADCY2
H2AFY
SHOC2
TUB
MED13
SOCS5
TTC1
PLCG1
PDGFC
GRB10
GCGR
SPSB1
KEAP1
TSHB
RAF1
LHCGR
EED
SMAD4
SLC6A2
IRS2
UBASH3B
SOCS3
FGF3
CSMD3
GRB7
SHC1
OSMR
ERRFI1
STAM
MED26
CPT1A
PPP2R3B
THOC5
PTPRZ1
FLT3LG
PTK2B
CDKL2
ADRB3
LRP1B
PHF1
STAT5A
SNX2
PIK3R2
RYR2
RPN2
OSTF1
ELP2
CBLB
SOS1
FFAR1
ERBB3
SHB
FFAR2
PDGFRB
MAPK1
SMG7
NDUFS6
DLC1
PIK3C2B
TP53AIP1
IL3
MUC4
CDK12
IL4R
SET
KDR
CCNL2
SPRED2
KSR2
BTC
TBXA2R
STAT5B
DOK3
SGOL2
CRHR1
STAM2
GFRA1
PIK3CG
SPRED1
SS18
BAG1
SMARCA4
C6orf47
LHB
CDH8
CCDC88A
ADCY6
IFNGR1
NRTN
CSF2RB
WDR61
GAB1
GRB2
SHE
SOX17
IRS1
ADRA1B
ACPP
BORA
HTR2A
PAK1
CHD1
SH2D3C
IL3RA
SH2B1
RAP1GDS1
SRSF11
DOK2
PTPN6
MDK
CSF1
KRT15
KLF6
ADCY5
IL21R
TLE2
YTHDC1
MATK
USH2A
VAV1
SHD
BCOR
ZFPM1
ZBTB32
GALR2
EDNRA
PLA2G16
PTPRJ
ZDHHC16
S1PR2
SUPT16H
RASGRP1
UXS1
EDNRB
FES
BTK
PTPRU
EPOR
CTNNA3
EPHA4
PELI2
IL5RA
RIC8A
CHRM2
STAP2
GTF3C1
PTPRO
PTPN2
FGF7
STAT1
CXCR4
RASGRP4
CRKL
IRAK3
GDNF
EIF2AK3
GPSM3
SYNE1
SF3B3
PRDX2
SF3A3
LILRB4
DYRK1A
GHR
RASGRP2
HES5
GRM4
DOK5
RASA1
IL1RL1
ITGA5
RGS18
SOX9
CREBBP
CDK4
GLMN
PCLO
THEM4
TCL6
S1PR3
FRS2
RARRES3
FOXA1
AVPR2
AJAP1
CDK8
ZFHX4
SNX4
CIR1
DDC
EPPK1
ETV5
EFCAB6
TLR5
COX5B
RGS5
CSF3R
ARAP1
TEC
IGF2BP1
PSMB6
SIGLEC11
RASSF5
CDH16
PDGFB
CRK
VIPR1
JUN
ELK1
INSR
STAP1
FAT3
FER
BCL9L
PTPRB
PPP2R5A
IL6ST
DOK4
BDKRB2
SPNS1
LEO1
DNAH5
DOK1
ZAP70
TNFRSF8
GRM2
IRAK2
ERBB4
GRB14
DNMT3L
BCL2L14
EIF5B
FGFR4
ATRX
TRIB1
ZBTB12
SRC
FGF1
RHOA
SPTA1
VIL1
LYST
CDH11
PRMT5
ITM2B
ATP1A1
CSMD1
STAT2
FAT4
TCF7L1
PRKCQ
POU1F1
PTPN18
SOS2
RGL1
AGTR1
PRKCI
SOX1
IL2RB
NEURL2
MYCN
STRN3
PHEX
SIGLEC7
GNGT1
EP300
SH3BP2
JAKMIP1
C6orf25
GLIS2
YES1
CARM1
BIRC6
IL2RG
CNR1
IGF1R
MYC
DEGS1
ITGB4
PIN4
HMCN1
PARVA
CMTM8
ST5
IRF4
LAIR1
RAB18
KSR1
MELK
APOL2
CTNND2
LTK
CBX1
NMT2
RXRA
NFE2
PTPN12
AHNAK
SIRPA
RNF130
TLR4
HDAC5
IRF5
MTOR
PTN
GRIN2D
PDX1
TIE1
HTR2C
LEPR
RRAS2
FGFR1
TREML1
PARK7
FYN
VHL
TMBIM6
AXL
STRN
CD79B
EGF
TYK2
FLNB
MED1
IL10RA
RTN3
RYR1
SLA2
GPX6
PTPRC
GRM7
SPI1
PLCB2
ADORA1
GNA13
SUV39H1
SIGLEC12
RPS6KA2
SLC2A4
TGFA
PLCB1
XPO1
BCL10
CAV3
TLR3
NUCB1
IRS4
ROS1
LYN
CD33
PRKCZ
GAB2
ATM
SALL1
NF1
MAFF
HHEX
PLCG2
TRPC3
BCLAF1
GNA12
STK19
BLK
DMAP1
TLR2
ASF1B
FLT1
SPDEF
CAV1
DAPK3
RHEB
NTRK1
IRAK1
BFAR
LRP2
ZEB2
SMARCA5
RIN1
ICMT
ZMYND11
MAP3K4
FKBP8
HGF
RPS6KA4
RGL4
PAK4
PTK2
LAMTOR3
EEF2
MPZL1
SH2B3
RYR3
SORBS2
IRAK4
PLXNB1
APOB
MAFK
RGS3
CDH7
CHD8
CHRM3
SNX6
MST1R
DNAJA3
IHH
RAP1B
MS4A2
TLR9
CSF2RA
ADAP1
PPP2R2A
PDGFA
MUC1
SORBS1
FLG
MB21D2
CTSK
FNTB
IL9R
PRKCB
RGS16
DPPA2
GRAP2
PRLR
CDKN2A
CDH9
PTPN22
RBAK
HCK
IL23R
CHD4
PYGO1
GRIN2B
EPHA2
LCK
HSF2
RGS4
PIK3R5
PDE3B
SLAMF1
BCR
CD19
CCR5
XIRP2
VAV2
KITLG
CISH
PCDH15
NISCH
BAG4
MAPK8
IFNGR2
IL1R1
GABRB1
RGS7
PILRA
PAG1
FUS
RANBP10
DNAH9
MAX
SCN5A
PLK3
NCK1
AKAP13
TNC
CSMD2
PPP1R8
DSCAM
CTLA4
SPRY2
BCL2L11
GAB3
CDH10
ATP2A2
POLA2
DHH
SYK
TCL1B
IRF7
JMJD1C
ZDHHC4
HNRNPL
ARAF
IL12RB2
EPHB6
RAB7A
COL11A1
HOXC10
MPDZ
KLRC1
FNTA
ITK
GPR98
TIRAP
TAF1A
DNAH11
IL1RAP
LAT2
CAT
PTPN1
RGS2
DNAH8
E2F6
PKHD1
TLR10
PRKD1
MAP2K2
SI
PDPK1
DDIT3
CCND1
KRT10
CACNA1E
RADIL
GPSM2
SLC9A2
NAP1L4
RELN
MAFG
BCL9
ANK2
CD40
GNAI2
DMD
MAGI2
ASF1A
FAM135B
PLA2G4A
STAT6
EREG
ITGB3
BTLA
BRAP
CLTCL1
PMF1
MAP1B
CDH24
U2AF2
APLP2
SLAMF6
HDAC1
PRDX1
GRIN2A
RASIP1
BRCA1
BNIPL
DNAH7
SRSF1
SMC1A
ABL2
PKHD1L1
TEK
CDH1
MAPK8IP3
SLC9A3R1
TCERG1
KHDRBS1
MED9
NOS3
DIRC2
DDX3X
NEB
ASAP1
DNAH3
PPP2CA
PEBP1
SMAD3
SLC25A6
NF2
RAPGEF1
COPS7A
CCKBR
SOCS6
CNTNAP2
FLII
SH2D3A
MVP
TSG101
PLEC
ANK3
MAP3K7
BOC
CDON
FOXO4
S1PR1
PPP4C
VAV3
UBE2G1
RNASEL
NLRP1
NOTCH1
PTH2
ZBTB16
PTPRT
WNK1
MAP4K1
RAPGEF2
KIF1A
AKAP5
ROBO1
RIT2
DCC
GNAO1
FLT4
MTCP1
CBY1
ABCA13
RIMS2
PLXNA1
SLA
PAK6
FYB
CDH5
KRT8
CDH2
CASP9
CD247
ARF4
RALGDS
FRS3
CASP1
SNRNP70
PIK3CD
GNAI1
SRPK1
FBN2
MUC17
FOXO1
CTDSP2
PXN
BIK
ZNF536
CEBPA
MED13L
KRT17
PTPRK
MED8
IARS
CLIP1
TIAM1
PTPRD
RXRB
NALCN
CA9
CAMLG
ERBB2IP
DSC3
MAPK9
CTNNA2
RAD9A
USP9X
PML
KLK2
RP1
ESR1
LAT
RAD54L2
MYO3A
PTPRF
MAPK3
MTNR1A
TINAG
DAXX
GNAI3
PRKDC
NUP93
TTR
GNRHR
CASP8
NPM1
ATF3
ALCAM
IL21
CPNE4
PTPRM
CNBD1
PLXNA4
CDC25A
TNFRSF11A
GRIN1
THSD7B
ADCY10
MYH2
ADRB2
DOCK2
HMGB2
TRIM27
ZMIZ1
KRTAP19-1
RPL8
CABLES2
ARHGAP17
NAV3
KRTAP4-11
PIK3R3
LIFR
OBSCN
PPM1A
MOAP1
ANKRD30A
NTRK2
DST
METTL1
ZNF844
PRKCA
PEG3
PKMYT1
PAPPA2
RUNX1
NSD1
RGL2
PPP5C
S100A9
IMPDH2
PREX2
TRRAP
IKZF3
GNG2
BBC3
ZBTB17
C3orf70
SCN10A
RANBP9
CASP3
ZNF563
CDH3
EPHA3
COL6A3
ATF4
CNTNAP5
LRP1
TNFRSF1A
ADCY1
BMF
PTK6
CUBN
TSHZ2
PRKCD
ITGB7
SLC8A1
IFNA10
RRAS
CPNE1
BNIP1
SCN1A
PPP6C
BAI3
SIT1
BRINP3
CDH18
NLRP5
RAP1A
KCNQ5
NBPF10
MAP4K5
DKK2
SHH
DCAF12L2
PILRB
UBE2G2
PKD1
TNR
CHUK
LAMA2
ARL16
ZCCHC12
NEDD9
TENM1
ZFYVE9
APC2
BECN1
APPL1
PPARGC1B
PPP2R1B
BCL2L10
PSTPIP1
TMF1
DIS3
SPHKAP
CD2AP
EPHB2
SMR3B
JUND
SH3KBP1
MACF1
SELE
MAPK14
LRRC7
COL22A1
GRM3
RGS12
LCP2
ADAMTS12
CEACAM1
HTRA3
NXF1
HGS
APC
ACADS
CNTN5
ADRBK1
FAT1
EPB41
SDK1
BNIP3
CGA
FAT2
PITX2
GRIP1
BAG3
HDAC2
FMN2
BNIP2
NOS1
SNIP1
PMAIP1
KAT2B
ZNF878
PKN2
CIC
CDK6
NLRP3
COL3A1
PTCHD2
SYT6
MAGEC1
HSP90B1
RARA
GALNT11
SACS
MCM3
ARIH2
FN1
TOB1
GRIK2
NTRK3
GABRG1
KMT2D
PRG2
SEMG2
TRAF1
PTPN14
RABAC1
ERICH3
PDLIM7
MAP2K4
TRAF6
DAB1
ABCB1
EPHB1
SMAD2
TP73
OR5I1
NCOA4
BNIP3L
KAT8
MRAS
NRXN1
CD82
CCR2
IDE
YAP1
TCF7L2
PRKCH
LRRIQ3
LRFN5
STUB1
CBLC
F2RL1
BAAT
ADCY8
PITPNA
OR4M2
EPHA6
CRISPLD1
HYDIN
TCF4
FAS
TERT
NRL
ITGAV
PDYN
PGM5
AXIN2
SGOL1
DYSF
FLNA
IKBKB
ADAMTS16
KCNK9
FAM8A1
CACNA1C
CDH15
COL5A1
RHOD
MED14
SYNE2
CTTN
JUP
KIF2B
HSPD1
MYCBP2
FLG2
ZBTB7C
GNB2L1
TECTA
TG
SOCS7
PXDNL
HNF1A
HSP90AA1
IFNAR2
ZNF804B
CACNG3
AFF2
PPARG
NR2C1
ELF3
IKBKG
CHGB
ZNF749
TSPAN4
FAM47A
LAMA1
CTCF
GRM1
SNRPD3
CPS1
AKT2
TMEM132D
C2
PGGT1B
MYO18B
ITPR1
DLG5
RB1
KRT12
PCDH17
ZNF717
OR5W2
COL6A6
KALRN
GABRA1
ASTN1
ASXL3
FBN1
AMH
GFRA2
AQP2
POLR2A
BID
CDH6
FNBP1
SRCAP
MLLT4
FGR
DNAH2
BAZ1B
WIPI1
COL12A1
KLF5
GRID2
TP63
HSPG2
FLNC
OOEP
COL1A2
VCAN
SVEP1
NPAP1
ESR2
UNC13C
PRKACA
FRAS1
SREK1
DNAH10
C3
ERAS
LPHN3
CDH12
DSP
SORCS1
ZNF804A
NR4A1
TSHZ3
SOD1
CANX
MXRA5
SKAP2
PRPF6
SP1
RIT1
TCL1A
UBR4
SMAD5
ATP5B
SCAMP3
ODF4
DGKZ
HUWE1
KLK6
BTBD11
MAP3K1
TUBA3C
B2M
HCN1
DDB2
RNF14
SETDB1
TSC2
CRB1
ASPM
NINL
TRADD
FAM46D
OR10G7
PELI3
CTNND1
BIN1
RPS2
LCT
BCL2L1
EPO
TRIO
EIF1AX
RIMBP2
CDK5
EPHA5
OR8H3
DAP3
KIAA2022
TLL1
WBSCR17
ANXA1
HMOX1
SF1
AHNAK2
SCN2A
NR3C2
KIAA1109
NRG3
SETD2
DISP1
PTPN13
KCNB2
RUNX2
CALR
TRPS1
CD81
EBNA1BP2
ST6GAL2
NUTF2
PIAS1
ZFPM2
CDC73
MAGI1
USP8
MYLK
RAB11A
ARHGAP35
S100A8
PCDHB13
MROH2B
OR10A7
TPO
TNN
PLAUR
PIK3CB
CNGA3
MECOM
AKT1S1
PHF5A
DPYS
KMT2C
ZFHX3
ACER2
MYBBP1A
DICER1
SEC13
MYH8
TENM4
KNSTRN
DDR1
NLRP4
PARP1
PNOC
FANCA
ITSN1
UBR5
MYH4
PBRM1
BAD
OR2M3
CLTC
RQCD1
PPL
PDZD2
RASD2
HTR1A
CALM1
NMRK1
HTT
GABRA6
OR5M10
OR5AS1
COL4A5
RAB3D
IFNAR1
NCSTN
DUSP3
GPR112
HDAC3
CABLES1
UNC79
GH2
MYO10
SLC35G3
TCEAL8
SLIT2
EIF2S2
ADAMTS20
FBN3
SERPINA3
FREM2
ACP1
MAP2
PA2G4
CNTN6
BCAR1
GRID1
DCAF4L2
AKAP6
ZNF521
GTF2I
CNGB3
SKIV2L
ABCC9
MDN1
PAPPA
GRM8
AKAP9
PPFIA2
ANKS1B
CYP4Z1
EDN1
GRIN3A
ILK
C12orf43
ITGAX
SERPINB13
DCAF6
GABRA3
VPS13B
POM121L12
HMGB1
PI15
CD163L1
KCNMB2
ADAM15
ZNF780A
TENM2
EZH1
DOCK3
PXDN
SPEN
RIMS1
LRRK2
MDM2
CD5
CUL4B
CNTNAP4
OR2T3
CREB1
SNX1
SRY
CD300LF
CELSR2
USP48
FHL2
GATA1
VMP1
DCN
HIST2H2BE
LRRC4C
UPRT
CD163
CCK
NUDT1
ELMO1
AEBP2
BTRC
GAK
TNFRSF19
BNC2
CLTA
DDB1
PPP1R3A
CDC25B
UBE3A
IFI16
ZNF423
GRIA1
NRXN3
HLA-A
STAB2
FAM47B
NCKAP5
CHST9
APBB1
PPP3CA
TXNRD1
ACE
HECW1
COL7A1
RAD52
CD9
SORCS3
TAF1L
KCNT2
GPX7
PHGDH
FAM209A
SAMSN1
EPB42
FAM47C
TARDBP
PPIA
TRIM8
PDE6D
MAP1A
SPTAN1
PHB2
RHOB
GABRB3
ICAM1
TSC1
ADH6
PCDH18
SMARCA2
ANK1
DCHS2
DSCAML1
IQGAP1
TP53BP2
GABRB2
COL14A1
NCAPG
TOPBP1
OR2T4
BAK1
CACNA2D3
SART3
CAMKK1
CACNA1S
OR1Q1
EIF4EBP1
EPHA7
ITGA4
AHR
GPR158
ZNF831
TAF1
NPHS1
LIN7A
ASB6
YWHAZ
COL5A2
NCOR1
LILRA3
TCHH
IL7
MAPT
TCP10L2
CHEK2
NKX3-1
NGEF
TRPC4
FPR2
SPN
PDK2
ROBO2
MAPK11
PELP1
BAX
LGALS1
ASTN2
BAP1
OR5D13
RACGAP1
CD22
ACTN2
LELP1
MYO16
ELTD1
EIF2AK2
OR5M9
NRP1
JPH2
UNC5D
HNRNPA1
SYT1
PCDH10
NCOR2
RAC3
TDRD10
METTL14
CHEK1
NAT2
ADAM29
OR4C16
TENM3
COL4A4
OR5K1
CTNNBIP1
ADAMTS2
ARID1A
HTR1E
MAZ
RBM39
AKAP17A
FSHR
HHIP
ADAMTS18
CNGA4
UNC5C
GPR20
RASA3
SCN11A
PER1
COL4A6
OR8D2
MYH1
MDGA2
SLC30A8
XRCC6
GRIK3
SCN3A
TAX1BP3
MAP3K11
OR5D14
MYH13
C6
IGSF10
RUVBL2
UBE2D2
MCAM
ASH1L
LAMA3
MED12L
CMYA5
NR5A1
PKP2
GREB1
SPTB
SLC1A6
SPEF2
STXBP5L
OR8H2
HECW2
MTUS2
BSN
GRIA2
C20orf195
TBL1X
NR0B1
PSMC3IP
CACHD1
MAP3K5
KDELR1
FADD
PIM1
KCNV1
PFKFB2
UBB
TRIB3
WASF1
NCOA2
MAPK8IP1
CENPF
HYPM
MAP2K7
BACH2
TWIST1
NDST4
AGAP2
CASR
MBP
SORBS3
DIDO1
ATP2B2
ATXN1
STXBP6
KRT7
PDZRN4
DCHS1
PLCB4
SIGLEC1
DPYD
KIAA0319
MGAT4C
TRAF3
SOX6
KIAA1377
GAL
HSPA5
DSG3
KCNH5
CD1A
NOTCH2
ACACB
HIST1H1E
S100A7
NCK2
RTN4
DYNC1H1
OR4A16
RASGRF1
CDK1
CTNNA1
LPHN2
ENAH
ABCA12
MAGEA8
DPP10
FUT3
MRPL32
MARCO
CCNH
NELL1
F8
MYH15
GALNT13
SNAPIN
TIMM8A
XDH
COL1A1
RUNX1T1
CD28
LINC01565
HNRNPU
SNCAIP
BLNK
RPS6KB1
GLI3
WNT11
PIAS2
YBX1
RALYL
GABRA5
GNA15
POU2F2
TFAP2A
LTBP1
HSP90AB1
IL31RA
PTPRS
CDC25C
CRTAC1
PSEN1
NLRP8
FSCN1
NRIP1
ABCB5
OR51G1
EVL
PAK2
TRHDE
ARHGAP36
DRD5
GATC
ITCH
HDAC9
RASSF1
CELSR3
ANGPT1
OR52K1
THSD7A
GSK3A
ADAMTS19
GRM5
EDIL3
EPS8
E2F1
CD1E
HK2
GABRA2
KRT18
BRINP1
KCND3
PRPF8
MAP3K8
KRTAP4-5
BMX
RARS2
ADAMTS9
ACAN
MAP2K3
CSK
CACNA1B
OR2T33
DNAJC12
GSTA4
ATP1A2
CADPS
PCBP1
PZP
ZIC3
F5
CDKN1B
GALNT2
BRINP2
MAGEA10
KCNH7
ITPR3
PLCL1
CUL1
PNMT
GFI1B
RHEBL1
ATP10B
EBF1
ALMS1
MAPK4
CNTN1
ITGA8
PICK1
IL36G
ATR
PRKAR2A
COL4A1
ANKRD11
OR51S1
TRPM6
CAV2
SEMA6D
ATP2A1
CUL9
OR7D2
TPTE
UTRN
CSNK1D
KIF21B
SLC25A4
LMO2
PRDM1
PIAS3
DBR1
ABI1
IL1RAPL2
HS3ST2
SFMBT2
ARHGAP1
MMP3
SMG5
TRIM24
LEF1
FGF2
CAD
ZNF614
HECTD4
SEMG1
MAPKAPK2
SEZ6L
CCR1
KDM1A
CYP1A2
CPXM2
MAPK8IP2
FAM50B
SEMA5A
HIST1H3C
CXXC5
BRCA2
RP1L1
MYT1L
PKIA
BAZ2B
ABCC12
SYNPO2L
EPHA8
ATP1B1
OR11L1
SCN4A
ATRNL1
IL17B
FBXW11
NCKAP1L
LPAR4
OR2T6
OR6A2
MYH9
EZR
C9
NLRP12
WDR44
SNCB
MKI67
GPR141
GLP2R
OR2Z1
TUSC3
CASP14
OR51E2
NLRP6
HIF1A
TBX18
ZFP36L2
GLT8D2
PKD1L1
C11orf30
SLITRK4
INHBA
NRK
TMEM132B
TICAM1
CDH23
NCOA1
GABRG2
MATN4
HERC1
SCN7A
FBLN2
TRIM58
A2M
SRRM2
SHANK1
CNOT3
PCDHB9
TGFBR2
ZIC1
TKTL2
ACVR1B
L1CAM
OR52A1
HM13
CAPN1
ALDH1A2
TGM1
ADAM30
RUVBL1
TRIP10
PRKCG
KRTAP20-2
PRDM7
YWHAQ
OPN5
YWHAG
TNFRSF25
UBQLN4
SCO1
SMAD1
HERC2
BMP5
ZFAND2B
TEP1
EPB41L3
FNDC1
NRG1
ITGB1
UCN3
MYOCD
KCNH2
ANO3
ATXN2
HIST1H2BG
KCND2
IL1RAPL1
MEFV
CNGA2
PDE4DIP
MGA
DUSP27
MAATS1
GSK3B
OGDHL
IGSF1
MYL2
OTOF
IFI44L
CFH
TOP2A
PDE10A
OR2G6
AKR1C3
OR52J3
GNL2
RIMS3
AXIN1
ACTB
ADRBK2
DACH2
SYT16
DLG2
PELI1
SCN9A
SPAG17
VPS13D
VCP
NLGN1
WASL
ACTN4
PATZ1
MGAM
RFX6
PRRX1
NAV2
TMTC2
CCNE1
FCRL3
TMC5
PRDM9
FAM118B
KCTD8
PYGO2
BCAP31
GALNT15
LTF
FXYD7
MITF
PTP4A3
MYH10
SLITRK5
MYO9A
ZNF385D
FABP1
FBLIM1
FRY
WAS
EXPH5
HBEGF
PLD1
KHDRBS2
CHAT
OR5L1
PAK7
EP400
OR51F2
YWHAB
PCDHB7
DLG3
NUDT14
RCHY1
NDN
VWF
CDK11A
SNURF
CSNK1A1
HIST1H2BI
DYNC2H1
LRP12
CST1
SNX15
OR4K1
ADAM12
PSG9
MRPL53
ANXA6
EDARADD
GOLGB1
MYH11
SLC26A3
LAMA4
PPARD
PDE1C
SFN
TNFSF11
NOTCH4
IBTK
KCNJ12
FAM83B
SOX4
PROKR2
ALDH8A1
FLRT2
PTPN3
PTPRH
ITPR2
CELSR1
CCDC83
PIK3AP1
DNMBP
HES1
GRK5
SERPINB4
HCRTR2
ARL11
UXT
ABI2
SLC3A2
HEPH
OPRM1
HMP19
SPZ1
LAMB1
PODN
PIN1
SMURF2
NLRC4
SLITRK3
WASF2
BCL2A1
CNTNAP1
SNTG2
LRP6
NOL4
GIGYF2
ATP6AP2
GCG
CFHR3
UBE2I
TGIF2LX
TLR1
NCOA3
PLIN1
ARHGEF38
MYCT1
SNTG1
RFX1
CXCR2
PARK2
NR3C1
OR1S2
OR5R1
COL19A1
FER1L6
SLIT3
ROR1
CHMP7
ZSWIM2
PLD2
GPRC6A
SVIL
PCDH9
MYH7
KEL
LUZP2
PPP2R5D
TNIK
DMBT1
OR52N1
OR4X2
REG1A
REPS1
CHD9
CACNA2D1
GABBR1
DMXL2
RGS6
SLC4A4
ADRA1A
MYO7B
GNB1
TPR
SELP
EPC1
CPED1
ADAM18
LHFPL1
ACVR1
NID2
SERPINA10
IL1B
BNC1
NCAN
MADD
NONO
EVC2
NCR1
KRT13
PLG
POU2F1
OR10C1
LARGE
LRRIQ1
ACACA
RIPPLY3
SETD5
GSN
OR51L1
ST18
UBE2L3
ARMC4
LRRTM4
CDH17
NCAM2
KRTAP6-2
TLN1
CSNK2B
MC5R
MTNR1B
KCNH8
SNCA
RAG1
CSNK2A1
SLC5A7
MNDA
OR10X1
DDI1
KCNC4
ACTA1
HSPA8
ZHX1
SMPD2
FKBP1A
CLEC5A
FSTL5
SLC30A9
APP
C3orf58
ACY1
KIF26B
TJP1
CACNA1A
ADAM7
ERC2
OR4A15
PAH
COL21A1
ONECUT1
FAP
FGA
CECR2
TOX4
ATP10A
SOX5
BRWD3
PRUNE2
[truncated: 17,267 more rows]
[truncated: 1 more columns]

## Sheet: Sheet2
OG ranking obtained by LOTUS trained with the CGCv86 dataset
Note that the training set was removed.
TTN
MEIS1
DROSHA
ANKRD44
GALNT11
FBXW7
PYGO2
EP300
MEIS2
TFEC
NKX2-2
PIK3R1
DOT1L
MEIS3
FGF6
FGF5
ZIK1
MOB3B
TSLP
ELF1
FGF18
PYGO1
EYA4
CSMD3
RYR2
ATRAID
FGF8
FGF17
SLC22A2
SMAD4
SHC1
PTEN
MAX
FGF9
LRP1B
THPO
DNMT3A
NR2F2
RNF41
FOXP2
EBF1
RASGRF1
STAP2
INPP5D
EYA1
DYRK1A
HTR2B
CARM1
FGF4
VHL
STAG2
CTNNBIP1
DMTF1
CTSF
CPS1
INPPL1
PARP10
SPI1
FXYD2
RIC8B
EYA3
FOXP4
MLLT1
GPX6
WNT7B
STAT5A
FOXD3
ZIC1
GRB2
TUB
SHC3
BLK
PTPN6
RPS6KA1
SPOP
SLC1A3
PML
FUBP3
ETS1
PIK3R2
EDC3
ART1
SMARCA4
ETS2
LFNG
SI
USH2A
AKAP8
VEGFC
SS18
VAV1
MCMBP
SMAD3
STAT1
SOCS1
CRK
WAPAL
KAT2B
PIP4K2A
SOX8
DDX3X
PTCH2
SIM1
FGF3
KCNJ3
MAPK3
PTPN18
EP400
RQCD1
PTK2B
LRRC23
NR2F1
NUDT14
DUSP14
CELF2
EGR4
SYNE1
HIPK2
SHC2
ZIC2
NFATC2IP
MXD1
TLR8
NRG2
HIST3H2A
ZFPM2
PTPRO
SH2B2
NCOA1
PLCG2
PTGDR
ITGA5
SNX13
HTR6
DRG1
NCAPG2
PCLO
GRB10
STAG1
SRF
PTPN14
VAV3
NRG3
PIK3CG
PTGIR
RASA1
USP40
CSF2RB
ITK
OSMR
PTCH1
SYCP3
NR3C1
ZFHX4
FGF19
PRMT6
RXRA
IRS1
KSR2
CNTN1
BAG1
CD19
PAIP2B
SOS1
ID3
IFI27
AHRR
SOCS3
SMARCA5
PRKD1
RGS13
C2orf88
LYN
PTPRB
ELP2
JAG1
PKNOX1
PLCE1
MAPK7
RPS6KA4
CEBPB
HCK
CHD1
PRKCZ
TRIM33
MATK
ARNTL
FAT3
FRS2
RICTOR
SETD2
NHLH1
TP73
GLI2
SLC22A1
NISCH
PDAP1
ZRSR2
HLA-DPB1
SPRED2
NFKB1
DNAH5
NKRF
SHPRH
IRS2
TLE1
SLC30A9
DBP
AEBP2
BDKRB1
CCNT1
ADRBK2
BCL6B
POU2F1
FAT4
SMS
FIGF
G6PC
DOK6
CORO2A
CSMD1
HOXD10
MSLN
SP1
FOXP3
ARHGAP8
SPTA1
FERD3L
HOXD4
RB1
PYCR2
NCOR2
SMARCA1
PDPK1
ELF2
ATXN2L
RYR1
BCOR
BHLHA15
NLK
HOXA10
LY6E
BCR
STAM
FLRT3
FOS
HOXA5
DOK1
RGPD5
TNPO2
ATM
MYOCD
CD1D
IL4R
WTIP
MAML3
SKP2
CCL19
EGLN2
ARNT2
PTPN2
FGF23
AEBP1
STAT2
SH3BP2
SHB
ID1
KLF5
MKL2
SMAD2
MFNG
HMCN1
APOB
EGLN1
TLR7
FBXO4
RUSC1
YAF2
CRKL
FGF7
ATXN7L3
GRB7
RALGAPA1
EPHA4
PAK1
RBP3
FYN
HCLS1
RELA
HSP90AA1
NRG4
ADCY2
RRAS2
HNF1B
TSC2
PIK3AP1
PIAS3
TRIP11
FBXO7
MED1
HLA-DPA1
RP9
GSK3B
KHDRBS1
NCOR1
SMAD1
MYL2
IL2RB
HDAC1
EGLN3
COL3A1
LIFR
SEC62
ARNTL2
ZFHX3
FXYD7
CDC25A
CHD6
CDKN2D
DACH1
HMGB2
GAB1
PTK2
NCL
USP39
VDR
TRIM22
CASP9
LILRA3
BPTF
RHEB
SRCAP
VHLL
CAT
CCNL1
NCOA3
CDKN2A
CCL22
CCDC17
DOK5
KPNA1
GLI3
CIZ1
IBTK
AHR
EPOR
SHF
DAPP1
NOTCH3
MYO1F
BTC
WDR61
CDX1
ZFPM1
TTLL5
CPT1A
EPC1
CSNK2A1
PIK3C2B
WDR12
PTPN1
FOXG1
KLF1
RORC
CUL4B
FRS3
RPS10
RFC1
TCL1B
IGF1R
PCBP1
JAG2
HOXB8
TAF1
NUMA1
U2AF2
SH2B1
ICMT
NOTCH4
CCAR2
NMD3
CIB2
RPS6KA5
SIX3
MTBP
CEBPA
PRCC
ADRB3
MNS1
DUSP3
PBX3
MAP3K8
HDAC3
MAPK8
TPR
BMX
TNFSF13B
HIST3H3
NSD1
LAMTOR3
IRX4
NR5A1
ZAP70
GAB2
AES
CBLB
TLE2
TWIST1
RYR3
PTPRJ
ADAM12
APOBEC1
PTPRC
PCBP2
GRB14
IL31RA
EREG
EHMT2
POU2F2
TIAF1
STAP1
DOK2
LRP2
GSPT1
CRABP2
PCBP4
SOX10
INSR
NPAS4
NRXN3
DNMT1
EPHA3
STAM2
KEAP1
BRCA1
DAPK3
KPNA2
SH2D3C
N4BP2
SMARCD3
TRIO
MYCBP2
KIAA1524
PPP2R1A
SOX9
TRIB1
TFAP2A
SORBS2
CNST
FGD6
INHBA
GHR
CHUK
DOK3
PHAX
BLNK
PIK3C2A
MAML1
HNRNPL
AKT1S1
GTF2I
FLT1
IGJ
ASCL3
KHSRP
ADCY5
PEBP4
ADCY6
CTBP1
PDZD2
SATB1
RND3
PIP4K2C
SMG6
C1orf123
AXL
RIN1
NTNG2
ELSPBP1
ATRX
RBPJ
VAV2
CDKN1B
SRRM1
HDAC5
NDUFV1
SPRY2
MRPS18B
RPS6KA2
CASP3
PRKCQ
PTPRZ1
LRP1
JUND
C11orf16
RPL31
NRG1
ZRANB2
HDAC8
SH2D2A
SENP6
NLE1
ACTL6A
HSH2D
HERC5
NPDC1
FGF1
AKAP7
IL7
FLG
TTC1
PPM1B
NCAN
SF1
PTPRR
HTR2A
WDR1
PDGFD
ARHGAP17
CDK14
GMNN
TEP1
KIDINS220
LHCGR
PRDM1
MYBL2
PPP1R13B
HES5
PLEKHG2
GLG1
CSNK2A2
COPS5
AKAP13
CEBPE
MYH10
LRRC7
TP53AIP1
CCNT2
MYBBP1A
CCL21
ZEB2
MSC
ZNF10
ID2
DGKQ
CENPJ
MEOX1
FIZ1
VIL1
ZNF384
CUEDC2
PIN1
CDH2
HIST1H4F
RRAS
WDR37
CASP7
EID1
DTX1
TEAD4
SUPT3H
IFT57
YWHAQ
PIK3R3
PCGF2
POU4F1
SMAD5
PRPF6
SHMT1
EPHB2
RASL11B
MCOLN1
DIABLO
PDE4B
STK36
DNAJB3
TYK2
SUV39H1
SMC1A
KRR1
GDF5
LCP2
SUMO1
LPHN1
UBASH3B
EIF2AK3
ANKRD11
RBL1
TBXA2R
AGTR2
DDX11
PTPN21
MSTN
PTGES3
WTAP
TCF4
PAN2
YTHDC1
HOXB1
SMG7
SNX2
CCL17
GRAP2
TPGS2
SLC22A24
XIRP2
LIF
RASA3
BMP5
SOCS5
PRDX3
PRUNE2
NME7
SPIB
CAV1
MAFA
GOLGA5
SLA
YWHAG
SH2D4A
PAN3
HAND2
DNAH9
SCRIB
TLR4
SPAG9
KSR1
MAPK14
KAT2A
RFC4
GRIN2A
RSBN1
CSF3
CETN1
PRKCD
FFAR1
SH3BP1
TBL1X
ALX4
NFATC1
POU1F1
MAP3K14
OPHN1
SIM2
MAP3K4
TPP1
CTF1
TSGA10
NUP133
GSPT2
CSMD2
TAF1A
SIN3A
NMI
FFAR2
GCGR
RWDD3
PCDH15
PPARG
GPR98
SOCS6
GDF6
ELF3
EPHB6
NOP2
NUP88
ZMYND11
FGF2
E2F1
CD5
COL1A1
HIF3A
CMTM3
DOCK2
DNAH11
PDIA2
KAT5
MUC20
USP9X
DNAJB6
IFNGR1
ATR
FLNA
PEX5L
PAG1
UBB
PRKCA
KRT15
ELK1
MAPKAPK2
RPL30
DNAH8
AGTR1
ATF3
MAPK11
PLCB1
HIPK1
TIAM1
MUC1
SHOC2
KLHDC2
WSB2
GABPA
HLA-A
SREK1
CDK12
CNOT7
CD80
HTRA2
HNF4A
ING4
TRIB3
KAT6B
PDGFC
DLL1
DMD
CD33
LAX1
DEF6
C7orf25
PIGR
CDK1
ADRBK1
BRD7
SNW1
NXF1
CCNL2
RGS12
CBFA2T3
MAGI2
HDAC4
ESRRB
C10orf12
DDX17
CSNK1G1
JMY
FYB
HNRNPAB
TBP
PSEN1
COL11A1
ANK2
GRIN2B
RELN
INADL
PRSS23
MLST8
TCF20
CELF1
SIT1
IRAK1
SPSB1
IL17RD
CLTA
SH3BGRL3
BIRC5
FAM135B
NCK1
FKBP4
CTLA4
TRIP4
CCR10
GSK3A
CAD
CDKL2
ITCH
CUL4A
EGF
MAPK4
PTPN12
CLIP1
THRA
SORBS1
DNAH7
POU4F2
LMX1B
ZBTB16
FBN1
NEK8
TSC22D3
RBL2
PXN
NTF3
GABPB1
UBE2I
NEB
UBR5
KIF1A
SOS2
FGR
EPHA7
SCARF1
HCFC1
NDUFS6
ANK3
SHE
KIFAP3
PKHD1L1
FN1
RUVBL2
CALM1
INTS10
CD247
SOCS7
TRPV5
MCF2L
CREM
PCBD2
SYNCRIP
ESR2
GRM4
PDE3B
GFI1
IL2RG
PTPRH
HIRA
TSHB
HLA-DQB1
CIB1
AKIP1
EYA2
DDC
PRKX
CRHR1
YES1
TDG
LAT
USP2
CACNA1E
CFLAR
GTF2E1
ZNF652
EIF2AK2
TEAD3
THRB
NR4A1
FDPS
DUSP22
GRM7
EFCAB6
DSCAM
RNF138
PTPN22
RAP1A
PRKCI
PRAM1
TNK1
NPAS2
CTBP2
PAIP2
CD3E
FXYD1
BAD
EXOC3
SQSTM1
GTF3C1
KLHL35
SLC2A4
GRM2
MEN1
MAPK8IP3
NR3C2
CNTNAP1
EFEMP1
PLEKHJ1
MAP3K7
PLXNA1
OSTF1
TLE4
CDC37
PICALM
S1PR2
IRF5
MST1R
GATA6
MAFG
HSD17B14
POLR2G
RNF4
ERF
RHEBL1
PVRL4
PAK6
DOK4
DLC1
BCL10
DDB1
RUNX2
SLC6A4
DCC
SHD
RBFOX2
ADD1
HDAC9
MVK
YEATS4
GNA13
SMG5
RBM14
RERE
RBM7
PEBP1
ARHGEF4
BRD8
POU3F1
CD86
BATF
PAIP1
PKHD1
TNIP2
CCDC7
ZNF451
BNIP2
DNAH3
AP2A1
FBN2
GTF2B
CACNA1C
PHKA1
TAF1B
MCM10
LDB1
HAND1
CSF2RA
TTC17
SRSF11
ABCA13
TLR9
TTF2
HNF1A
PRLR
RPS6KB1
ZMYM2
AHNAK
THOC5
HIST1H4A
PICK1
IQGAP1
ZDHHC16
GALR2
RIMS2
PHF1
PKN2
NFKBIA
NFKBIE
PEG3
HHEX
SNX4
MPZL1
SERTAD1
MINA
SLBP
CHFR
PTPN7
IL6R
TNFSF13
KCNJ1
KATNBL1
ADRA1B
PAX8
CASP8
SPNS1
FBXW2
CDH8
LILRB4
PELP1
FGF10
GTF2F2
HSPG2
CDH10
CCR5
PATZ1
RBM39
FASN
MOS
PRF1
DPPA4
GRASP
RIT2
CISH
CCNH
PPM1A
SEC13
ITGB3
RGS4
SPEN
HOXC8
CDK9
MUC17
LEPR
RPTOR
RPS6KA3
NTRK2
RAE1
EGR1
CTTN
PSMD10
DCAF6
MAP4K1
ETV6
CHRM2
FCHO1
BCL2L1
BHLHE41
SMARCB1
COX5B
DLL4
TAF9B
PRKCB
TTC27
WNT3A
CSDE1
VEPH1
RGL2
ZNF398
SNRNP70
ZNRD1
GNB2L1
RPL5
HNRNPK
C6orf47
DOCK7
KCNA2
SRSF1
TULP2
ATF2
BORA
PITX2
PGR
SNX6
CD40
FER
FLYWCH1
NEDD9
CDK2
ARHGEF5
MTNR1A
IFNAR1
BCL2L14
KLF6
CDK5
BMP7
S1PR3
NECAP1
SMAD9
PPP1CB
CUL3
OBSCN
PRKDC
CNKSR1
TAF13
DAP3
RASSF2
CAAP1
MS4A2
RPN2
PRKD3
SLC9A2
YY1AP1
PPP2R5A
EIF4G3
RGS18
CNTNAP2
YAP1
NR1H3
SH2B3
NRIP1
SAFB
GFRA1
ITGA4
ASH2L
USF2
ARID1A
FLNC
GNPDA1
ADAR
MAF1
FLT3LG
APC
CHN1
CDK11B
BECN1
GAB3
EDF1
TGFBR1
PTPRD
ARHGAP35
HLA-DQA1
IRF1
NFIX
EDNRB
RIC8A
ARHGEF18
FHL2
NRIP2
TEK
SENP3
PDX1
PAPPA2
SRPK1
POFUT1
CXADR
NAV3
ERBB2IP
RCC1
HOXB4
GTF2H1
CACNB2
CABLES1
PARP1
SIVA1
SIRT1
RAP1B
PTPRT
IL3RA
HIST2H2BE
IL21R
PITPNM1
ITPR2
ELAVL1
BARD1
DAAM1
ERRFI1
NCOA6
TRAT1
SUPT16H
LHB
RANBP3
YWHAE
AKAP11
CDH1
SMARCA2
DST
GZMA
NSUN4
PSMD9
MACF1
PTBP2
RFC2
MME
TRIP10
NRXN2
F5
SKAP1
ATAD2
ATF4
PPP2CA
CCL3
SCN5A
ANAPC5
ARHGAP1
RAP1GAP
PLEC
BCLAF1
DUSP13
RHOJ
HLA-DMB
TCF12
COL6A3
TRPC3
PBK
TUBA3C
NALCN
JMJD1C
ZNF423
GTF2E2
NRP1
ZBTB7A
SIAH1
NAA11
TRAF1
CD22
CAMKK1
CCDC88A
NEDD4L
FBXO30
ITM2B
HMGB1
ZNF536
MECP2
SF3B3
RPS13
PHB2
SACS
SPRED1
IKBKG
IL5RA
RASGRP1
SUFU
NMT2
CUBN
USP7
BTRC
MYF5
SIGLEC11
PRKAR1B
PSTPIP1
XPC
SALL1
BCAR1
PLXNB1
KCNQ5
MTCH2
CIITA
ITPR1
CHD3
YWHAZ
LAT2
TRAF2
HLA-DMA
CSF1
FOXM1
JUP
PRKCE
ST5
EPPK1
TGFA
SPHKAP
TSSK4
PTPRU
MDK
CLDN1
OTX2
FCAR
PAX2
RPL11
STAT4
ITGB1BP2
PLIN1
HOXB13
ARAP1
NUAK2
MAPK9
DSP
EDNRA
E2F5
RGS3
TAF7
TRIM11
CDK3
MSX1
GMIP
BIN1
PAK2
PAX6
EPHB3
EXOC4
HTR2C
NFAM1
RASGRP4
SMARCC1
CIR1
CD4
KIF23
RGS5
GPS2
APOL2
ASAP1
DNAJA3
MAPK8IP1
NELFB
GRIN2D
SH3D19
PTPRF
FAT1
ARHGEF2
IL23R
GMFB
C10orf10
PHOX2A
ANP32B
NR2C1
IL3
MRAS
CDH5
CSK
ORC1
RP1
NOC4L
BMP6
PLEK
RCC2
IGSF1
IKZF4
OPN1LW
GPSM3
PLXNA4
THSD7B
PPARD
PSEN2
TNR
LAMA2
KCTD15
KPNB1
NF1
FLNB
NFIC
ISL1
ITGB4
MVP
WIPI1
P2RY2
PVRL3
MEF2D
PELI2
TENM1
CCAR1
ARHGEF3
NR1H2
SRGAP1
MEF2C
CDH11
TIE1
PIP5K1A
MED12
ARFGEF2
FBL
SUB1
BDKRB2
IL2RA
PRDM2
JAKMIP1
CHD9
VWF
CIAO1
HOXA2
TOP2A
AKAP4
HLA-DRA
CDKN1C
EIF3E
RALGDS
ARHGAP21
C19orf57
AKAP10
PPP1R17
RARG
UBTF
RGL1
TCERG1
PTBP1
NFIA
VASP
RORA
KTN1
SIGLEC7
TNFRSF1A
HEY2
OIP5
HUWE1
RANBP2
FSHR
VIPR1
PPP3R1
LAIR1
MYH2
SREBF1
HTT
HACD3
CHMP1B
CTSL
MAP2
LTK
VCAN
EIF4EBP1
APEX1
RECQL5
YWHAH
MAPK10
ID4
ELAC2
TMSB4Y
BAI3
TLR6
FAT2
TDP2
RBAK
TMBIM6
RIT1
FHL5
IRAK3
MGMT
MNAT1
PTMA
PBX2
AVPR2
RGS7
PTN
MCM2
MAP3K5
NRXN1
ELAVL3
COL22A1
STUB1
POLR2A
DLX5
SMARCE1
CDC42SE2
PIP5K1B
YWHAB
ATP2B1
IL1RAP
LAMA1
JUNB
ZBTB32
MYLK
CTNNA3
CENPC
NOS1
ACLY
SYNE2
DNMT3B
SLC25A11
GLMN
BRCA2
NOS2
PRMT1
BAG4
SYNJ1
TIMM44
CDH9
NXF3
HIP1R
ATN1
USH1C
CNTNAP5
RGS16
HSPA4
CLTB
FAS
PKM
PVRL1
KHDRBS2
ASS1
PGLS
FARP2
TCF21
KALRN
OS9
PLCB2
PLD2
PGK1
PIAS1
FKBP8
DAB1
RSU1
CITED2
ARHGDIB
SCN10A
WIPF2
RHOD
CD44
NDRG1
HSP90AB1
SELE
ADAMTS12
CBX5
SPDEF
SLC8A1
SCN1A
TLR2
STK19
CEACAM5
ZNF165
SLC4A4
PCSK7
ATXN7
NRTN
FBXW5
TSG101
SVEP1
CDC45
MPP6
CNOT1
CFDP1
MEOX2
C6orf25
SLC2A2
RAB3D
EIF5B
F8
TAF1C
XIAP
NAP1L4
ITGB1
PA2G4
RAP2A
GPBP1L1
SNIP1
SNRPC
BNIP3L
S1PR1
GTPBP3
KCNIP3
POU2F3
CRP
PPARGC1B
GNA12
PIK3R5
NCOA7
TGFBRAP1
WIPF1
ADAM17
KRT8
IL1RL1
SIAH2
TACC2
MCF2
SIGLEC12
GRIA1
VIM
GUSB
HGF
CHEK2
RUVBL1
ACTN2
CHRM3
TNPO1
MYH9
IRF7
RLIM
BFAR
CBX3
JDP2
CA12
TRAF6
NFE2
ACPP
TLR5
CCNE2
CNTF
NLRP1
ESRRG
ALYREF
PLP1
BRINP3
ADAM15
KEL
MYO7A
PUF60
HYDIN
CIT
IRAK2
PLK3
FLII
EPHA2
SERF2
MYO3A
SALL2
TSPAN3
NCK2
SSX2IP
CBX1
RAB37
THBS1
SF3A3
AKAP14
SDK1
CD2AP
GDNF
CCT4
TG
SOX17
IL6
ANP32A
CAMK1
EFNA4
NR2C2
NDUFB1
ATXN1
DOCK8
ELK3
PDK2
AFAP1L2
ADCY8
TH
ZBTB12
ARHGAP4
IL12A
RALYL
EPHA6
PER1
NINL
TRERF1
SERP2
SLC9A3R2
EVL
CCL5
TRPS1
UBR4
RNF14
E2F3
ROBO1
TRAF3
NUP62
TNFRSF8
RASL12
TAF5
CCNB2
FUS
DUSP5
RPS6KB2
TAB1
XRCC6
MIF
NIN
ATXN2
RXRG
PDCD6IP
DNAH10
YY1
EPHB1
FOSL2
TNS2
NUP214
HDAC7
PRMT5
ATP2A2
MPDZ
BAG3
PRKG1
NEK6
RNF144B
CDK7
MECR
MAP3K11
GRM1
GNGT1
COL5A1
DPYSL5
RARRES3
COL1A2
TAZ
DNAH2
KIF5A
PPP1R3A
LIPE
NFYA
ODF2L
MYO18B
VPS72
WDR33
NPAT
CDKN2C
SYNGAP1
MAP1B
TGIF1
EIF4B
PTPN13
CDC25B
ZBTB2
PXDNL
CDH7
RMND5B
HNRNPD
GRIA4
PRKCH
LGALS1
CREB5
MYH7
TNFRSF11A
B2M
IGF2
PAWR
DDX54
PSMB9
APCS
XPA
ACP1
MCRS1
CDH18
PSMB6
HSPA8
CLTC
TREML1
NR0B2
ATF5
AKAP1
PPARGC1A
CBFB
PLEKHB1
ASPM
PHB
MAPK6
NDUFA13
DUSP2
ERICH3
TRPV4
POLE
TPH1
ARHGDIG
ONECUT1
IFI16
GNG2
KIF17
PLA2G1B
MKNK2
RASD2
UBXN1
SYN1
CSNK2B
DLX2
MAPKAPK3
KIAA1109
CD177
SIRPA
PDGFA
ITPKB
THOP1
PPP3CB
FASLG
TIRAP
BEX2
NR0B1
SSBP2
BMP2
PACSIN1
DDX21
WNK4
FGB
COL12A1
NUP50
COL6A6
LIME1
CDC42SE1
GADD45A
GJB1
ADAMTS16
DNM1
BMPR1B
MAPRE3
FANCA
EN1
EED
MAGEC1
ZDHHC4
ANKRD30A
SLC1A1
ASXL3
BNIPL
DUSP7
WBP11
PLA2G4A
GABRR1
MAPRE2
GJA5
UNC13C
FLG2
AKAP6
DYSF
RNF130
ADAP1
PHEX
PIP4K2B
AGAP2
DUSP9
CHEK1
SETDB1
NPHS1
GMEB1
CDC42BPG
MED25
ASTN1
SF3B4
NDN
DRAP1
HDAC6
GNAI1
PLD1
PIN4
FNTA
CALM3
SVIL
CD82
NUMB
ARHGEF7
MPHOSPH6
NFKBIB
PLK4
NLRP3
RAPGEF1
HOXA7
AFF2
PROX1
CSRP3
NPAP1
E2F4
CITED1
CLTCL1
PPP1R8
LPHN3
FRAS1
ZNF804A
MEF2A
PVRL2
AHNAK2
ZBTB17
SLA2
CNTN5
MXRA5
HOXB3
PAPPA
KCNMB1
ADD2
TRIM59
A2M
DGKZ
KMT2C
CEBPG
HDAC11
FMN2
TPT1
AKAP9
KIF5C
HEXIM1
ABCB1
AGFG1
PKIA
MB21D2
KIF2B
PAK7
PILRA
PSMD4
MS4A1
THAP7
UXS1
INHBC
SLC2A1
CBFA2T2
MAP3K3
CBX8
PTPN5
TOP2B
TECTA
LRFN5
GPR112
RPL6
SRRM2
CDK11A
HSPA2
NGFR
ZNF804B
TMEM132D
PRKAR2A
HERC1
RASSF1
SH3RF1
EPHA5
DMRTB1
NF2
NRBF2
GRID2
REXO4
MYBL1
MYOC
ABCA1
POLB
SORCS3
APAF1
MDN1
TSHZ2
FREM2
ITGAV
DOCK3
MBL2
CNTFR
VPS13B
PPID
SORCS1
UBE3A
CNR1
HPS6
RASIP1
SLAMF1
BMP4
DIAPH1
MYH8
PCDH17
COL4A5
COL18A1
BTG1
TUBA1A
SDC3
MYL6
SPTAN1
CDH23
GTF2A1
ITGA2B
BCAS2
MAPK1IP1L
COL7A1
AXIN1
NXT1
WNK1
COPS3
LCT
ZNF467
HECW2
RRAD
SUV39H2
ARRB2
RBPMS
NKIRAS1
MTA1
CTCF
ADORA1
GADD45B
SH3BP5
STMN1
RHOU
MXI1
PPP2R1B
ZNF148
AIP
ITSN2
HNRNPU
FKBP1A
TRPC4AP
POLR2E
HOXD12
MYOG
METAP2
GRIP1
FBN3
PTCHD2
NCAM1
KIR2DL3
PPP2R2B
GNAI2
MAP3K2
CDC7
SPTBN1
PCNA
IPO5
APPL1
MROH2B
TENM2
CMYA5
EIF4G1
RASSF5
NUCB1
DCHS2
ADAMTS20
CALCOCO2
NMRK2
MMS19
GAK
ASF1B
TUBA8
SPHK1
RGL4
ZDHHC3
TOB1
NLRP5
ACTN1
DEGS1
AIMP2
MRGBP
DGKA
TRIM28
MELK
TAF12
HDAC2
TENM4
BCL2L11
CD163
CD38
GYS1
ALX1
IARS
PLK1
NCKIPSD
DDR1
STAB2
TNN
GRIN1
NOS3
TAF1L
ENAH
DYNC1H1
CRB1
PLAUR
KCNA5
CUL1
NCOA4
INSM1
XBP1
ATP5J2
NLRP4
BAZ2B
NUMBL
NBPF3
CEACAM1
SNAPIN
HOXA1
ANK1
RIMS1
ELAVL4
[truncated: 17,012 more rows]
[truncated: 1 more columns]

## Sheet: Sheet3
OG ranking obtained by LOTUS trained with the TUSON dataset
Note that the training set was removed.
TP53
TTN
FBXW7
PARP10
FGF5
FGF6
FGF18
FGF17
FGF8
RQCD1
FGF9
PLCE1
IFI27
FGF4
MXD1
PTEN
BCL6B
CRLF2
RP9
RAC1
FGF23
MAX
DNMT3A
SHF
FLRT3
FGF3
IPO9
SMARCA1
FGF7
TLR7
CCDC17
PIK3C2A
YAF2
MTBP
FLI1
IL7
TCL1B
CACNA1D
HCST
MTCP1
PIK3R1
RASSF2
SH3BGRL3
KIAA1524
FIZ1
SUPT3H
HERC5
TSLP
NFE2L2
CLNS1A
MUC20
SOCS5
SHOC2
MUC16
BPTF
STAT3
MYBBP1A
RAGE
ARHGAP4
H2AFY
PDGFC
PCBD2
BCOR
OSMR
POU5F1
MED13
TLR8
FGF10
SMAD4
ELP2
PDGFB
ERRFI1
SPSB1
SLC6A2
EPHA4
IRF4
IL17RD
NDUFS6
SMG7
JAK3
ZFHX3
RAF1
TMPRSS6
MINA
FDPS
FBXW2
SMARCA4
PPP2R3B
GRB14
PTPRZ1
JMY
PSMD10
IL3
PTPN11
MED26
EP300
INPP5D
C6orf47
MUC4
FLT3LG
SNX2
EIF4G2
HDAC9
STAT5B
BTC
TCL1A
DLC1
ITGA5
FGF1
NR5A1
SOX17
CDH8
SPRED2
MYCBP2
IL3RA
BORA
FOXO4
PLCG1
PIK3C2B
ELF3
STAT5A
FGFR4
SGOL2
ERBB3
AKT1S1
PTK2B
SH2B1
MAPK1
SPRED1
CCDC88A
MAP2K1
DDR2
SH2B2
CDKN2A
COX5B
ETV5
IL5RA
DDC
POU1F1
RASGRP1
IL21R
CTNNA3
RAB3D
RTN3
EPPK1
SS18
RAP1GDS1
HES5
MDK
ZRSR2
CREBBP
RASGRP4
HBZ
PTPRJ
SOCS1
EP400
UXS1
SHC3
ZBTB7A
FOXA1
EFCAB6
STAT1
GPSM3
KRT15
IGF2BP1
AJAP1
ACPP
SOS1
RPL11
MATK
STAP2
PDGFRB
CSMD3
PTPRU
APPL1
CDH16
CHD1
APOL2
RARRES3
CCAR1
PLA2G16
TLE2
CUL3
PIK3R2
BCL9L
LEO1
EIF4G1
SOX9
PTPRO
PIK3CG
SPI1
SUPT16H
FER
ZFPM1
KAT2B
THEM4
CEBPA
CSF2RB
BAG1
ARAP1
PRKD3
HHEX
L3MBTL1
CDKN2D
DEGS1
TCF7L1
RYR2
ZBTB12
SF3B3
RASGRP2
PRDX2
RBL1
CMTM8
LRP1B
GRB7
TP73
IL2RG
MED1
NEURL2
PELI2
SOX1
GRB10
GLIS2
ETS2
ATM
SNX4
MAF
IFNGR1
STAM
MAFB
PRDX1
IRAK3
RASSF5
SH3BP2
TRRAP
AHNAK
RFC1
DMTF1
PRELP
UBASH3B
GLMN
IL1RL1
STAT2
FBXW5
STAM2
CDK6
PML
CDK8
NLK
SLC2A4
CDH11
RGL1
CDC25A
TSC2
CBLB
TAF1
STAP1
CCT4
GAB2
ZBTB32
DDX21
TEC
BRCA1
POU2F1
INPPL1
IRAK2
RUNX1
SHB
JAKMIP1
SYNE1
CRKL
TLR5
PPM1D
RNF130
TNFRSF8
LYST
TRIB3
AGTR1
PCLO
FLG
DNAH5
SKP2
SHC1
SF3A3
IRS1
DYRK1A
NMI
GRB2
STRN3
SPDEF
MYBL2
EN1
RXRA
ERBB4
RBAK
RHOA
PHEX
SMAD3
SERTAD1
CREB5
DDIT3
SMARCD3
USH2A
TUBA3C
CARM1
ATF3
SND1
GSK3B
IL10RA
PTPRB
ZRANB2
RPS6KA1
TUB
INSM1
IRAK1
FOSL2
ESR1
VWF
CHD8
PARK7
RAB18
IL6ST
SMARCC1
COL7A1
GHR
KCNA2
MELK
TENC1
FAT4
CTSK
CHEK2
CCNDBP1
IL4R
MAPKAPK2
EGF
CSF3R
ICMT
RB1
MXI1
PTN
JMJD1C
VAV1
RGL4
RRAS2
NF1
TGFA
MTOR
CABLES1
XPO1
STRN
PYGO1
FES
CNR1
PTPN2
TIAM1
STK19
IL23R
PDX1
TCF20
IRF5
SNRK
RAP1B
NISCH
PPP2R5A
RHEB
ITGB4
WNK4
POLE
IL9R
NPM1
RBM39
PRKAR1A
SOCS3
HOXC10
PFDN5
CBL
TGFBI
ZFHX4
IL12RB2
IGF1R
FNTB
FSHR
DNAJA3
TLR2
CDKN1A
SNX6
IFNGR2
SALL1
MT-CO2
DAPK3
IRS2
BTK
FRS3
CDKN2B
HDAC7
EREG
PTPN12
PPP2R2A
PRMT5
ASF1B
SUMO1
TLR3
SRSF2
RBL2
SH3RF1
INSR
EPOR
HNRNPL
TLR9
EEF2
CDH7
PTPN6
PDGFA
TNC
MST1R
UBB
NRP1
TUBA8
HIPK2
EID1
SOS2
RNASEL
SMARCA5
TLR4
GTF2I
PLCG2
BTRC
ZBTB16
RASA1
JUNB
SNIP1
CRK
TCF4
PAK6
GRIN2D
PDE3B
CSF2RA
ITGA2
SLA
PPP2R1B
CDH9
CD79B
BCL2
HSF2
DPPA2
CHEK1
IRAK4
CTDSP2
DCN
HMCN1
CDK3
STAT6
MB21D2
PLXNB1
MRE11A
GAB1
HSP90AA1
CD36
SH2B3
PRKCI
FNTA
SPAG9
CXCR4
PAX5
SRC
VHL
FAT3
NCOA2
CLTCL1
PAK4
SH2D3A
SPTA1
CEBPB
HGF
AKAP8
SP1
CCND2
BCL9
ARF4
RPS6KA5
ABL1
SIN3A
CSMD1
TFAP2B
KITLG
MPL
CCNG1
ZNF655
HDAC5
FOSL1
PTPN1
RAD54L2
BRAP
NOL12
DNAH8
CDH24
ORC4
ZDHHC4
RYR1
UBE2A
LRP2
GABRB1
BNIP2
EZH2
IRF7
SLC25A6
NEB
MAPK8
NAP1L4
RANBP2
CBY1
CDON
PLA2G4A
DNAH9
TXN
NELFB
RANBP10
RYR3
RAPGEF2
PRKD1
PPARD
PIK3R5
CSNK2A1
RAB7A
CEBPE
RADIL
IARS
TSHR
KRT10
CDKN1B
APOB
DHFR
HIF1A
APLP2
IL1R1
RUNX1T1
ITGB3
SMAD2
MAP1B
CISH
UBE2D1
USP2
LEPR
NCOA1
FYN
RASIP1
HDAC3
BRCA2
CHUK
CHD4
MMP2
FOXO1
KRT8
CAMLG
CDC45
CAV1
MAPK9
TAF1A
RUNX2
LYN
ALCAM
GTF3C1
NFYC
CTNND2
PPP1R8
KEAP1
KIF1A
XIRP2
NBN
ASF1A
SMC1A
ZMIZ1
BOC
KAT5
GPSM2
NSD1
PTPRC
FAM135B
S100A9
CA9
PRKCZ
MUC1
BGN
TMF1
MPDZ
CDKN1C
NBPF10
GRAP
NCOA3
NCOR1
BMP1
RAPGEF1
PLXNA1
GTF2F1
USP7
DNAH3
MAGI2
RASSF1
MATN2
KDR
TCERG1
RIT2
NF2
DIRC2
SIRPA
IL1RAP
IL2RB
PKD1
PTPN18
NCL
XIAP
TYK2
E2F1
FGF2
ACTL6A
CDC37
KRT17
TAF1B
NCOR2
JUND
MED9
RALGDS
PAK1
DSC3
DNAH7
USP9X
RFC4
TTF2
FLT1
TLR10
TRIP4
CNTNAP2
PIAS1
METTL1
CDK1
FLII
NID1
CDH2
CDH1
TCAP
SPARC
TIRAP
PRKACA
MUC17
TUBA1A
PTPRK
CACNA1E
RPL8
PTH2
CDH10
STAT4
CDH3
NR3C1
PKHD1
MAP2K2
PPP4C
NTRK3
NCOA4
YES1
RBX1
RGL2
FN1
KLK2
PIK3CD
SOCS6
MED13L
EBNA1BP2
COL3A1
GRIN2B
PTK6
JDP2
HMGB2
PCDH15
COL6A3
PLEC
ELOF1
SETDB1
DNAH11
IRS4
PPM1A
REL
NR2C1
PRKDC
VAV3
S1PR1
CALM1
VTA1
SI
IGFBP3
APC2
GPR98
IL21
FRS2
MAPK7
TGIF1
CD93
IKZF3
UBE2I
GRIP1
CASP3
ANKRD30A
IMPDH2
WNK1
CLIP1
RXRB
COL11A1
PTK2
EPB41
NCAM1
DDX3X
MYH2
BATF
CSNK1A1
PKHD1L1
SRPK1
GRIN1
IDE
TBP
ERBB2IP
PTPRM
RANBP9
AHNAK2
TCF7L2
MED8
PPP2CA
RFWD2
COL1A2
NPDC1
HTRA1
CSMD2
PJA1
SPIB
RIMS2
P4HB
KRTAP4-11
PDPK1
RELN
GRIN2A
CCR5
GNRHR
SOX8
TSG101
ZNF844
WIPI1
TINAG
AMH
KMT2C
CNOT7
PITX2
PTPN14
YY1
SYK
MED14
TTR
SCN10A
RNF14
PPARGC1B
MYO3A
KRTAP19-1
IFNA10
U2AF2
MACF1
THBS1
PPP6C
SNAPC5
ORC3
MCM3
ZNF563
RIN1
NUP93
APC
NOS3
CSNK2A2
AXIN2
NCK2
RPS2
HDAC4
DAXX
ZNF259
DAP3
PRLR
DSCAM
C3orf70
PIK3R3
ANK3
TOP2A
RARA
OR4M2
ANK2
CCR2
CDC6
CNBD1
PITPNA
PAPPA2
RAP1A
ZNF878
ABCA13
NRIP1
HSPG2
STUB1
PTPRF
DOK1
NXF1
PGM5
RHOD
PRG2
DCC
CD44
SACS
ARL16
TOB1
MRAS
ETS1
PRPF6
SMR3B
DST
HGS
DMD
DCAF6
RP1
PKN2
ADRBK1
CTLA4
ZFYVE9
BIN1
ATF2
SRY
TTC1
NFE2L1
COL5A1
ZCCHC12
OBSCN
SFN
DGKZ
HSP90B1
ZNF208
KCNQ5
CDH15
PTCHD2
HNRNPM
HNF1A
CTNNA2
ZBTB17
HTRA3
KAT2A
CDKN2C
DNAH10
GALNT11
PIN1
PLXNA4
CHGB
SART3
SMARCB1
ACADS
ITGB7
GATA1
BCL3
GTF2E2
THSD7B
DLG5
GNA11
NR3C2
CDC7
SCN1A
BIRC5
IFNAR2
TSHZ2
FAS
COPS5
ARIH2
SEC13
SUMO3
DCAF12L2
HSPD1
AREG
DKK2
ZNF536
TG
HYDIN
PTPRD
CIC
PPP5C
CUL4B
LAMA1
MMP9
NOTCH1
CBLC
RIT1
PGGT1B
CD82
GTF2F2
PA2G4
SCAMP3
GRIK2
TUBA1B
FMN2
FANCA
ESR2
SPHKAP
PTPRT
NLRP5
GNG2
SYT6
FLG2
FBN2
DIS3
TNR
TSC22D3
KCNK9
CTNND1
FAM8A1
CCND3
SRSF1
MCM10
CDH12
PEG3
RPL5
CASP8
NTRK1
AHR
KAT8
MAGEC1
NR0B1
ABCB1
ANXA1
CDC25B
RAC3
PSMC3IP
JUP
CLTA
TRAF1
GAK
BIRC6
DOCK2
SEMG2
EIF2S2
TNFRSF1A
RELA
MYOD1
HIST1H3B
NFYB
TPM2
MAPK10
PTPN13
GNB2L1
BAAT
ITGAV
HTT
OR2M3
HCK
DOK2
PELP1
GRM7
CNTNAP5
NCK1
TSPAN4
KIAA1109
EGR1
FAT1
TDG
COL22A1
SOCS7
CUBN
TAF1L
LRP1
OR10G7
HMOX1
NRL
DSP
VAV2
PPL
TP63
C2
CRISPLD1
MS4A2
FAT2
CAPNS1
TENM1
ZNF749
RASD2
ITSN1
CACNA1C
BAI3
LAMA2
COL12A1
PREX2
MECOM
NAV3
ADAMTS12
NLRP3
CACNG3
IFI16
RGS12
PACS1
CDC73
ATP5B
COL4A4
IKBKB
GRM3
HTR2A
CUL1
MAP2K4
DNAH2
KALRN
RPL18A
BAZ1B
NALCN
SRCAP
KRT12
AQP2
ZBTB7C
MLLT4
BTBD11
BCL2L11
MYO18B
KMT2D
S100A7
OR8H3
FAM47C
SLC9A3R1
SLC35G3
CDH18
DUSP3
GTF2B
NKX3-1
FHL2
PIAS3
LRRIQ3
NACA
VCAN
MXRA5
NUMB
PDYN
SGOL1
EPHA6
GABRG1
CCNT1
BCR
OR5I1
SDK1
OOEP
B2M
PPIA
SNRPD3
AXL
PCDH17
UNC13C
NUTF2
CTCF
MGAM
SCN2A
MYCBP
ZNF780A
HOXC8
NFYA
MAGI1
EPHA3
KPNB1
S100A8
ODF4
PLAUR
CTTN
GNA12
HERC2
ICAM1
PRKCQ
HIST2H2BE
MCM2
SNX1
ZNF717
HCFC1
LCK
TNPO2
PCDHB13
KLK6
PIAS2
OR5W2
CAPN1
HDAC1
DISP1
FOS
CDH6
FAM46D
LILRB4
ERAS
CD9
TSC1
CD81
SYNE2
CNTN5
ACER2
OR2T3
WBSCR17
CYP4Z1
OR5M10
TPTE
CCNH
TAX1BP3
COL4A1
THRA
COL14A1
DICER1
FRAS1
NRG3
PELI3
PHF5A
ADCY8
SORBS2
HECW2
ARAF
TRPS1
ASPM
SPN
MAP4K1
SMARCD1
CTNNBIP1
MAP3K1
CAMKK1
TRADD
MYH4
GRAP2
NGEF
MYH1
TOPBP1
GABRA1
KLF5
ZNF653
SKAP2
SMARCA2
PHB2
VDR
CLTC
HUWE1
UNC79
KNSTRN
ZFPM2
PNOC
ZNF804B
SLC25A4
EIF4EBP1
ARF1
LILRA3
VPS13B
BNC2
TENM4
NLRP4
TPM1
ZAP70
RUVBL2
OR2T33
TCEAL8
LEF1
PRKCB
TNN
TOP1
RNF4
NMRK1
MAP3K5
MYO10
TBL1X
FLNA
NFKB1
NOS1
SERPINB13
RET
TWIST1
UBR5
MROH2B
COL6A6
SKI
MLH1
UBR4
TMEM132D
OR10A7
CDH5
ABCC9
KLF1
KRT7
GH2
GNA13
CDK2
SLC8A1
THRB
MDN1
SMAD5
RUVBL1
DCHS2
PI15
LGALS1
PKP2
CPS1
CRB1
HNRNPA1
EPHB1
LRFN5
ST6GAL2
LRRC7
SCN11A
PHGDH
C12orf43
ATF1
SOX6
ATP1A1
PDE4DIP
SERPINA3
MAP3K11
FBN1
UXT
RAB11A
RCHY1
FAM47B
TARDBP
UBE3A
TECTA
ZNF521
PPP1R3A
COL5A2
TXNRD1
SVEP1
PKIA
NRXN1
SORCS1
DHX9
KCNMB2
ASTN1
HLA-A
TNXB
MITF
AKT3
EPB41L3
TENM2
ZNF804A
FAM209A
TCP10L2
KIF2B
BCLAF1
PIK3CB
TSHZ3
TFAP2A
ATF4
EPB42
ITK
PBRM1
FAM47A
EPHA2
NUDT1
ADAMTS16
EIF2AK2
CNGA3
EIF3A
ANKRD11
ADH6
PRKCD
SMC3
PAPPA
TRIM24
SPEN
EPO
PTPRS
CENPF
FSCN1
PDK2
USP48
GPR158
ATP1B1
USP8
CACNA1S
PSME3
KDM1A
ARHGAP35
CTBP2
RPS6KB1
YWHAZ
VMP1
MYH8
TCHH
BAP1
HK2
COL4A6
GRM1
FOXD3
GSK3A
STXBP5L
TLL1
RIMS1
PFKFB2
PPFIA2
SCN5A
DACH2
ACP1
HECW1
CTNNA1
ADAMTS20
PRDM9
LCT
MAPK11
OR5AS1
GABRA6
HSP90AB1
ITGAX
SMURF1
IQGAP1
CDC25C
SETD2
C6
COL4A5
RACGAP1
GRID2
HCN1
LIN7A
GABRA3
YBX1
MYLK
RHOB
YWHAH
GPX7
GRIN3A
NPAP1
CCNE2
KDELR1
EBF1
ATP1A2
LRRK2
AKAP9
FBXW11
CD163L1
PECAM1
ACAN
PXDN
CHD6
HBEGF
DPYS
ABCA12
KSR2
KCNB2
POLA2
NONO
OR5K1
PIM1
POU2F2
CNGB3
HRNR
KIAA0319
COL2A1
RIMBP2
TDRD10
ATRX
PRAM1
CNTNAP4
FCGBP
DYSF
MYH13
SYT1
NOTCH2
RHEBL1
CACNA2D3
KIAA2022
PDZD2
DCAF4L2
IGSF10
PCDHA7
ZNF334
GPR112
MAPK8IP1
PCDH18
TPO
HOXA9
PRDM1
METTL14
GRM8
PCDHB9
FUT3
SOX10
CCR1
OR8H2
LRRC4C
ROS1
NAT2
EPHA5
CAV2
ILK
AFF2
OR2T4
TNFRSF19
SERPINB4
CFH
TEK
FOXO3
GPR20
TRIO
F5
MAPK3
MTUS2
KIAA1377
DOCK3
YWHAE
CSNK1D
ASH1L
ASXL3
VCP
DYNC1H1
TRIP10
GRM5
ADAMTS18
SIPA1L1
FRY
SORCS3
MYH7
ADCY2
PTMA
POLR2A
STXBP6
PCDHB7
PZP
ZNF423
MAP3K8
XRCC6
LAMA3
TUBA4A
NCKAP5
CARD11
LIN9
DSCAML1
SEMG1
ANK1
HTR1E
MMS22L
SIGLEC7
HES1
FBLN2
MKI67
AXIN1
MCAM
LELP1
SHPRH
CD163
FREM2
PRKCA
PPARGC1A
SLC30A9
CCK
SLC3A2
ELMO1
LPHN3
MATN4
COIL
MED12L
CSF1R
ATR
OR1Q1
GFI1B
NRXN3
MAP2
LPA
NR2C2
MAZ
ITCH
ANGPT1
POM121L12
NR2E3
ARID1A
PSG9
OR52K1
SIN3B
SYNPO2L
PER1
MGAT4C
ADAM29
FADD
AES
SLC30A8
COL4A2
SCAMP1
LAT
COL6A1
GRID1
ITGA4
TRERF1
A2M
ZNF99
LMO2
SVIL
FPR2
DMBT1
CDK9
MRPL32
HMGA1
SMG5
YWHAQ
ATXN1
GABRB2
MAGEA8
MAPK4
MAPKAPK5
EPHA7
ADAMTS9
NLRP12
PICK1
ZNF614
NPHS1
GNAS
PPP2R5D
MNDA
COL4A3
CACNA1B
ALDH1A2
SH3KBP1
PXDNL
PNRC1
TGIF2LX
TACC2
FLNC
SNAPIN
ACACA
OR4C16
TENM3
MMP3
OR5D13
OR5M9
EPS8
SPTB
SLC1A6
CASP1
NR4A1
CACHD1
KRTAP4-5
BMP5
HIST3H2A
MAP3K7
CREB1
PNMT
GATC
ITPR1
SCN9A
NCOA6
WDR44
GSTA4
OR7D2
CSNK2B
TICAM1
CNGA4
PKD1L1
TERT
SCN3A
PCDHA3
CD247
F8
ADAMTS2
PRPF8
FGA
HERC1
PCDHA9
CYP1A2
ASTN2
CDH23
HSPA8
ART1
ATXN2
TGFBR2
C9
DPYD
PARP1
RARS2
PYGO2
IL36G
LPHN2
CXXC5
GRIA1
GABRB3
SP4
RASGRF1
ALMS1
DNAJC12
KCND3
MGA
CCNB1
CADPS
GATA3
ONECUT1
HDAC2
SRRM2
YWHAG
TGM1
OR8D2
MYO16
TGFB1I1
TLR1
AKAP6
CNTN6
AGAP2
WNT11
PGR
HNRNPC
DBR1
ZNF831
GNL2
SORBS1
CD1A
FBN3
C20orf195
PCBP1
NOL4
OR51E2
ACTB
PIAS4
C3
KDM5A
SMAD1
SPTAN1
MAPK8IP2
SEMA6D
PLD1
TPTE2
SNCAIP
CMYA5
TLE4
NTRK2
PTP4A3
PRDM7
MAP1A
PCDHB5
PSMC5
KLF4
HM13
PTPN22
HS3ST2
ARRB2
DCHS1
FAM50B
NLRP6
KCNT2
ABCB5
CEACAM1
GPR141
PCDHA4
OR51G1
BMPR1B
TRPC4
ZEB2
ZIC3
AKR1C3
SLAMF1
BAG6
LTBP1
HIST1H2BG
NOTCH4
PITX1
GLT8D2
RGS16
NUP98
PLG
L1CAM
GRIK3
IL17B
CASR
OR51S1
ELTD1
CNOT3
ACACB
CAD
ACTN2
ITGA2B
CNTN1
GLI3
ADAM18
ABCC12
OR5D14
SIGLEC1
PCDH10
YAP1
SUMO2
DYNC2H1
ZFAND2B
CELSR3
DSG3
PDAP1
FAM184A
HTR1A
OR52A1
PXN
DLG3
WISP1
IFI44L
ZEB1
DIDO1
MYH11
GALNT15
KCNH2
GALNT2
SPEF2
GSN
MAATS1
UNC5C
HTR2C
KIF21B
CASP14
RALYL
RASA3
LIFR
ARID2
FAM118B
OR1S2
MED23
CD1E
SETBP1
NR4A3
NCKAP1L
GATAD2B
LPAR4
PELI1
EIF4A1
EZR
MAP2K7
EIF1AX
ADAMTS13
SLIT2
CST1
TMEM132B
LTF
DHX30
CDC27
ANXA6
PROX1
ADAMTS19
SCO1
CHD9
MYL2
PDZRN4
GABRA5
SOX4
TRPM6
PDE6D
PRDX4
KRTAP20-2
PPP4R4
CCNA1
MUC5B
SNCB
DVL1
ADAM30
ACVR1B
SFMBT2
TJP1
GREB1
ZNF385D
KAT6A
ITGA8
MAGEA4
SUMF2
THSD7A
RAP1GAP
ROBO2
OR4A16
TRPC3
RGS13
NR0B2
ELF1
GOLGB1
EDARADD
PCDHB12
MYO9A
PLD2
TNFSF11
STAB2
MYH15
GAPDH
NLRP8
COL5A3
BAZ2B
SPZ1
ZFP36L2
OR5L1
TPR
ITPR2
SEZ6L
SUMO4
ITGB1
IL31RA
XDH
TNK2
PLCB4
EDIL3
OR2Z1
THBS2
CCDC83
HIST1H2BI
NDST4
TOX4
DRD5
MBP
FLT4
CCNC
NOTCH3
ZHX1
SYT16
FKBP1A
PODN
SNURF
ZNF676
IFI35
MARCO
CFHR3
CRTAC1
SMO
ROR1
NLGN4X
DUSP27
FER1L6
HNF4G
KCNH5
NFATC1
CHMP7
MYOCD
DMXL2
KIAA1217
OPN5
LHFPL1
MYT1L
LRP6
SEMA5A
NOP2
FBXW8
ATP10A
PLIN1
SPAG17
CYP4F2
KCNV1
CECR2
C1orf173
KRT13
NCAN
KCTD8
CD19
MRPL53
KCNA5
ARL11
UGT1A5
SLC4A4
EPHA8
EPHB2
MAGEA10
C3orf58
OR4A15
BLM
REPS1
ATP10B
OIP5
RIMS3
TUSC3
SMAD9
PRAMEF2
GABBR1
KAT6B
FAM83B
GABRA2
HIPK3
BSN
RNF213
PLCB1
LTK
TCF3
CAMTA1
DNAH1
LHCGR
PATZ1
SLITRK4
ATRNL1
SCNN1G
PCDH9
PI3
RP1L1
ATP6AP2
OPN1LW
CDK7
YWHAB
ZSWIM2
FKBP4
RRAD
FOXG1
PCDHB8
HMP19
ADAM12
OR6A2
SPTBN1
PLCL1
SEMA3A
PDCD6IP
PCDHA11
HIST3H3
PARK2
SMAD7
LCE2B
NRG1
NLRP7
PDHA2
MCM7
SLC5A7
CXCR2
INHBA
AKAP13
XRCC5
LRP12
CDH4
DAB1
UNC5D
PRUNE2
ERC2
DPP10
ASB6
FBXL6
SMURF2
CELA2A
RAD50
OR51F2
TMC5
SLC9C2
MYCT1
SCN7A
REG1A
ARHGEF38
GLP2R
SERPINA10
ALDH8A1
KCNC4
MYF5
GRIA2
PCDH11X
CHRD
ATP2B2
MADD
TRPM3
EPS15
TPSD1
PCDHB11
MAGEA6
HIVEP3
CD28
KCNH7
PROKR2
LINGO1
CNOT1
EVC2
SMG1
NR1H3
NDN
GPRC6A
MAGEE1
CBX4
HCAR1
IL1RAPL1
DIEXF
ARID4A
MAP3K14
ARFGEF2
OR11L1
UPF2
CACNA1A
AHI1
CLEC5A
SNCA
CAND1
IL1RAPL2
SELP
OR52J3
PAX3
REG4
ANO3
OPRK1
LTA4H
PCNA
PCDHA8
EXPH5
DVL3
KCND2
BEND5
PRMT1
MDGA2
RFX6
COL21A1
DNAJB8
TRIP12
ADD2
SIGLEC12
DNAJB13
TKTL2
EDN1
FABP1
VPS13D
HHIPL2
CDX1
ARMC4
KCNJ12
FNDC1
ARHGAP36
TGFBR1
RPL10L
IGSF1
GATAD2A
[truncated: 16,795 more rows]

## Sheet: Sheet4
TSG ranking obtained by LOTUS trained with the 20/20 dataset
Note that the training set was removed.
TTN
STAG1
FAT1
ADAM6
PMS1
EXO1
ZC3H11A
LFNG
CSMD3
CD1E
CD1A
TBC1D7
DDX58
STK11IP
VPRBP
MMS22L
KIAA1875
SMO
GATA5
PMS2
TLE2
MUC16
PALB2
LRP1B
MAML2
PITHD1
SPEN
MSH3
BRWD1
ZFPM2
RAD21
MLH3
ZNF521
MAML1
MFNG
MAML3
HNF1B
USP9X
ANKRD12
SYNE1
IHH
PYCR2
JAG1
WTIP
RBBP5
DHH
NOTCH4
EBF1
TP63
CD1B
JAG2
HMCN1
TXNRD2
TRERF1
HIPK2
SGSM3
SEC62
CDKN2AIP
CBLL1
RBP3
CTCF
SUMF2
TACC2
HOXB3
ATR
TRIM22
DIXDC1
MBD4
RYR2
WDR12
TLE1
COL11A1
ZNF227
TRIM8
CCDC183
USH2A
STRADA
ZFP91
TBRG1
WTAP
TGFBRAP1
SCHIP1
FANCD2
FAM101A
HEY1
MYB
TCF7L2
ETS2
DTX1
TRAIP
CEBPD
SENP3
SMARCA2
SMC1A
ZNHIT6
ZFHX3
ZNF41
ARFGAP3
SPTA1
KAT6B
MDC1
BRIP1
ETS1
CDX1
MSH4
MECP2
FRMD6
ASH2L
DBP
DNAH8
SNRK
CNTN1
TREX1
DST
ELF3
MAF
C22orf46
CCDC50
HIPK1
RBPJ
MYC
FBN2
HUWE1
IRF4
C11orf30
NCOR2
HDGF
DACH1
CDX2
TNIP2
DLL4
SHFM1
AHNAK
PKHD1L1
MUTYH
CEBPB
MN1
PAPPA2
MED12
SHH
DNAH5
SMARCE1
KIDINS220
NEIL2
PRKDC
CTNNB1
CFAP52
SRCAP
ARHGAP35
DLL1
SS18
CHD4
ZBED5
HFE
NUAK2
CSMD1
CDKN1B
NEB
GPNMB
PSG2
LILRB1
CD1D
NEDD1
DLX1
TSSK3
N4BP2
TP73
IGSF1
PAX2
SHPRH
DZIP3
ZMYND11
CDKN1A
EID2
CITED1
ARL5B
TCTA
USB1
ANK3
GPBP1
HOXB4
POU2F3
CBFB
PCLO
NBN
CELF1
CAB39
FCGRT
GLI3
HLA-F
IQGAP1
PSG9
TP53BP1
COL22A1
LEF1
NFIA
EMB
ELF2
CENPJ
NOTCH3
KAT6A
TBC1D1
ERBB2IP
ST5
DYNC1H1
INHBC
ZFHX4
ANXA6
KAT2B
FOXP3
SI
TGFBR2
RNF111
ZFPM1
DCLRE1C
ZBTB2
CENPC
EEF1E1
DNAH9
CCNB1
NOP2
HERC1
TCF12
TLE4
OBSCN
BCL6
ZNRD1
ZNF8
RUNX2
ZBTB33
PTCH2
HLA-B
DMD
MGA
SNW1
RAB34
KMT2A
ABTB1
CUBN
PSEN1
KLF1
ALX1
KMT2B
CARF
CTNND2
ALB
ZNF410
MED1
GPS2
NPAT
POFUT1
SPI1
HDAC5
PHB
SKI
MARK2
HESX1
MAST3
DNMT3A
PCDH15
NSD1
CCNE1
HSPA4
GAK
TCF4
MDM2
SPTBN1
FANCE
POLR2B
BFAR
TIPARP
FOXH1
HOXD4
WWC1
MYBL1
TBL1XR1
SERTAD1
INPP4A
PLEC
SP1
RNF139
TG
CA9
GC
BRCC3
PPP2R5C
CREB1
EGR1
FANCA
KAT2A
HOXB2
LAMA2
CBFA2T2
STRADB
LINGO1
BNC2
TGS1
PPP2R5B
HNF4A
KLF5
JMY
E4F1
ZEB1
RELN
AIRE
RAB38
PCYT1A
PARD3
RFXAP
MECOM
INHBB
LMO2
IKBKG
RSPH14
TAZ
RBL1
FLNA
TSC2
CHEK2
CIAO1
TRIM62
UBR5
NCOA6
MARK1
LRP2
HDAC1
DNAJC7
CDH10
GPR98
CCNA1
EIF2AK4
TAX1BP1
MRE11A
IRS1
RAC3
PIAS1
CDK6
HLA-A
UBOX5
AR
BLM
FRK
CLSPN
EZR
KCNH2
KANSL1
APOB
SS18L1
RAB2B
THOC1
FLI1
TDGF1
RELB
RASA1
CUX1
HLA-E
RYR3
NELFE
ZFAND5
KIAA1549
RAD51
NR1D1
COL19A1
JUN
SMAD3
RNF123
TM9SF2
BARD1
TNIP1
MYH9
CDK12
USF2
RIMS2
ANK2
AP1B1
FOXM1
NAT8
NR6A1
GSK3B
RAD9A
UNC13C
MAP2K4
CDK2
TMF1
DNAH7
CSH1
TRIP12
MAP3K3
HDAC6
FAM175A
YY1
E2F5
SYNE2
COL5A3
MLLT3
SENP2
PROX1
BAI3
MAP3K4
RFC1
JAK1
ARL6IP1
RASL12
STAT2
SMAD1
ARID3B
ZNF292
GABPA
CSF1
XPO1
NEUROG1
PTPN14
FAT4
MGMT
HHIP
TRRAP
CHUK
STAT3
ALK
RYR1
CPNE2
RPS6KA3
AKT1
AKAP9
PELP1
NIPBL
TCEB1
GTPBP3
TFAP2A
PSEN2
CSF1R
MEF2A
VPS13A
NCOA2
ETV4
ACVR2B
NAV3
ITGAE
FOXO3
CHD1
JUND
CEBPE
FAT2
CDK4
KPNB1
HLA-G
ZNF423
MYBL2
MEF2C
YEATS4
RIPK1
HDAC3
ESR1
AP3B2
TBX3
E2F1
SNIP1
E2F4
DYNC2H1
PSMD8
ASPM
HDAC9
ACACA
SMARCC1
WRN
PSMC3
ZNF197
HOXB7
TCEB2
GATAD2B
HMG20B
PML
TOB1
NR3C1
JADE1
RBBP6
H2AFX
RBBP8
IFNGR1
LEMD3
ARFRP1
ELF4
UNKL
CEP290
SATB1
PAWR
GMEB1
STAMBPL1
RP1
TRAF6
DNMT1
NR1D2
DDX5
RMND5B
CDC40
MKI67
CNOT1
SH3GL1
RELA
TARBP2
MDN1
CCND2
THSD7B
MDM4
WDFY3
SUV39H1
LIN9
SMAD7
HTT
FBXO34
PIK3CA
ATAD2
DHX30
FOXG1
FHL2
SMAD9
RHEBL1
CHD3
CDK1
SNX1
RBAK
FLT3
COL3A1
HDAC2
ESRRG
MAX
PTPRT
MPL
PTPRB
AP2B1
KLF2
GTF2H1
HOXA9
SNX2
TEK
CITED2
HOXB6
RPS6KA5
EID3
SACS
LRP1
HLF
FN1
KDR
KDM5B
GATA2
EID1
POU2F1
GABPB1
BAZ1A
MACF1
HERC2
DAPK3
LHX9
NAP1L1
ALMS1
CPNE1
NPAS2
VPS13B
RASD2
ANTXR1
STK24
SND1
DEDD2
CDH9
NR1H4
PDCD2
RPS14
ERAS
APBB2
ITK
CTBP1
INHBA
PTMA
STAT6
ARVCF
PLK1
UBE2A
NUPR1
PARK2
HAND2
CBFA2T3
TNR
ZNF639
FOXO4
PKHD1
HDLBP
BUB1B
USP28
KMT2E
DBF4
USP33
PTPRM
NUP98
VBP1
RPGR
BCL9
CCNH
FAM135B
TFCP2
TOPBP1
TIE1
BDP1
PAPOLA
LRP6
AES
LRP5
JAK2
CHD8
CASP10
HLA-C
TRIP11
FAF1
H2AFY
RHOD
PTPRC
HSF1
MLLT4
SP3
PAPPA
CASP8AP2
AHNAK2
CCND1
ZNF148
ATF1
ARID5B
NR4A3
RHOJ
H3F3A
ZMYM2
HOXD13
EIF2AK2
HOXB1
IRF7
PTS
PIAS3
KIAA1109
PREX2
PSAP
DOCK2
NUP214
TSG101
EPAS1
HOXA10
NUMBL
FANCM
PTPRZ1
SPEF2
GTF3C2
KPNA2
PPP1CC
SASH3
DNAH11
FLG
TENM1
CDKN3
RRM2
CACNA1E
RUNX1T1
ZNF318
FOS
PPARGC1A
NUFIP1
PRKAA2
SPIB
CYP11A1
ZNF350
RPS7
MAP4K4
ACTL6A
DCUN1D1
EP400
CFLAR
NELFB
PRDM2
ROCK1
CRX
ZC3H13
NFKB2
ROS1
DCHS2
JDP2
TDG
PCNA
LYST
CASP3
ATF2
PLK4
AHR
RAD50
PUF60
GSC
FBXO30
ROCK2
FER1L6
WWTR1
COL7A1
AIMP2
GHR
HOXB9
MED23
EDA2R
HDAC4
NFATC2
UNC79
PLCE1
DAB2
MNDA
CPNE4
JUP
NFKB1
ANAPC7
SPN
CASP14
TEC
FOXA1
ERBB2
CUL1
CARM1
CCSER2
IRS2
MYO6
DNAH10
CCNG1
DNAH3
CELSR3
WASF3
CHEK1
COL6A6
C1D
HYDIN
ZFP36L1
ENC1
DVL1
TAL1
RDX
CD8A
KCNT2
ABCA13
USP7
LAMA1
NFYA
MEX3B
NCL
XIRP2
BIRC6
HIF3A
A2M
GCM1
RERE
SIN3A
CSMD2
LRBA
LAMA3
COL5A1
COL24A1
COL5A2
HIF1A
PIM2
PIK3AP1
DSP
CHD2
MYOD1
GMEB2
KPNA6
PARK7
LMO1
KPNA1
RALGDS
KDM5A
CALCOCO1
ASH1L
ITPR2
GIGYF2
ZMYM3
PAX3
JUNB
DNAH2
LAPTM5
FAS
HOXD10
CSE1L
PXDNL
LRRC7
PCBD1
ZNF804A
AATF
CDC45
ACVR2A
FOXO1
RAB8B
CTNND1
MBD6
UTY
ID2
ITSN2
IRS4
PPP1R15A
NFYC
COL6A3
NR4A2
IKBKB
BAG6
TICAM1
FAT3
DNAJB2
PARP2
VCAN
RBM14
SNAPC1
UHRF2
CRMP1
HOXA11
LRRIQ1
ID3
YWHAH
INPPL1
ABCA12
MAGI2
ELK1
SERTAD3
ABCB5
CDC27
THRA
NR5A1
NCOA3
PCDH10
LAMA5
PCMT1
GSE1
UBE2L3
PAK1
KHDRBS1
IL2RB
AXL
SREBF2
CPS1
ARID4B
MAPK1
TOMM20
NFATC4
MSX2
NEK1
XPO5
CDH2
MYO15A
SERBP1
SNAPC3
MYH4
MYOC
CCNA2
HNRNPA2B1
IFI16
CHD5
KIF13A
TOPORS
CDK5RAP3
PPM1A
CCDC88A
UBE2I
RBL2
PAX8
DMAP1
SVEP1
MARK4
DCC
ANKRD11
JAK3
LTBP1
SPTAN1
MYOF
TBL1X
ADAMTS20
KEAP1
BCCIP
NOD1
MAP2
STAT5A
DCP1B
PPP2CB
ZNF76
UBR4
ABL1
ONECUT1
SMAD5
VIM
NEFL
ROBO1
CDKN2C
NLK
PICALM
ITCH
RAD17
CSTF1
ZAN
ADAMTS12
RPTN
WDR33
ESR2
RAB13
TRIP4
ALPK2
EPHA3
VAV2
LITAF
SCN11A
SERTAD2
TJP1
MROH2B
RBM10
LRRK2
FOXP1
CLIP1
KIT
CDC5L
HSP90AB1
IRF2
ATF7IP
UBTF
NEDD9
MED25
ABCC9
KIAA0430
STAB2
PAX6
CNTN5
MAST1
ATXN1
ANTXR2
NFATC1
NRK
TOP2A
KLF4
TEP1
MSN
PPARD
SCN10A
ZFYVE9
ZBTB16
ING4
AXIN2
TRPM6
HEY2
DEDD
HSPG2
SUV420H2
TRAP1
CACNA1C
RIF1
CCT3
AMBRA1
CELSR1
RUNX3
RARB
CNOT3
LAMA4
JMJD1C
HMGN2
ICE1
PKD1L1
TAF1
RBBP7
WWP1
CNTNAP4
GATA6
TNKS1BP1
DOCK8
TNFRSF10B
FANCG
YWHAE
CRB1
CITED4
ELF1
PCID2
SCAF11
CRADD
ARHGAP29
IRF3
CACNA1B
EGFR
PLCG2
PLIN3
BTRC
RPA1
GRIA1
SNRNP70
CHD6
EZH2
CTNNA1
CUL9
ZEB2
IGF1R
MUC17
CHRNA7
BCORL1
SRRM2
SLIT2
MET
NBEA
SSPO
TPR
SUMO1
CSNK1E
FRYL
DDX3X
F8
RHEB
VPS13C
ECSIT
TYK2
TCERG1
CACNA1S
PDZD2
ABCA10
RBCK1
ILK
SPTBN5
TRDN
PEG3
ZRANB2
USP4
YAP1
COL14A1
ERBB4
PDGFRA
TRAF1
NOV
PIK3R2
EYS
APAF1
TRAF3
GRIN2A
WDR72
EPHA2
TIRAP
FASLG
SCN9A
MED6
SP100
ZP4
ANKRD30A
RPL28
GOLGB1
KALRN
CLSTN2
UTRN
CBL
CASP6
PDGFRB
MYO3A
GCC2
PRKAR1B
RBBP4
FSTL3
DCAF6
COPS5
TUBG1
GSPT1
KLF13
PPARA
SOX8
ACTA2
STAT1
COL17A1
F5
MAST2
PPP1R13B
BRAP
ANP32A
TGIF1
IRF1
U2AF2
DOCK6
YLPM1
UBE2D3
MYH2
PEX1
ZFP36L2
NR1H2
MME
HIP1
CNTNAP5
OLIG2
LRRIQ3
CUL2
DPP10
HGS
FBN3
HOXC8
TRIM29
POLA1
COL4A5
TWIST1
PIK3CB
C6
INTS1
STK35
PTPRF
STAB1
MX1
VPS13D
NRIP1
NUMA1
NRXN1
CD163
CD44
PRKCD
POU1F1
ERICH3
MIS18BP1
WNK1
TMEM131
CISH
STAT4
CR2
ACTN2
NCOA1
SZT2
PTPRD
TPI1
REV3L
TRAF2
SEC63
NLRP8
CBLB
BCR
PIAS4
HMG20A
SMARCA1
SORCS1
CSF2RA
PHOX2A
PIK3CG
NOS1
SLIT3
VAV3
PLEKHA6
ETV1
DOCK3
FRY
CACNA2D1
CDC16
MBD1
RLF
RGS7
RIPK2
MYO10
ORC4
LARP1
AGAP2
AJUBA
ATN1
HCN1
RYBP
HOXA13
PSMD11
ZNF536
BCL9L
CDC6
ADCY8
GTF2I
TYRO3
MEF2D
OTOF
ING2
GAB3
SOX10
PRPF40A
CNKSR1
KNTC1
ZC3H18
ZBTB17
BRINP3
TLN2
TBPL1
RPA2
SHANK1
BCLAF1
PTPN4
ITGB4
MCF2
ATP8B4
CCAR1
PHKA2
CNTN6
EPB41L3
AFF2
RALBP1
IKZF1
SPEG
MAD2L2
NR2E3
SNTG1
MYH13
FSTL5
NCKAP5
MCRS1
TGFBR1
SALL3
CDC37
NAP1L4
COL4A1
TTBK2
EPHA5
FLNC
SGK1
NR4A1
DOCK4
PTPRK
TRIP10
FLNB
GRID2
RPS27A
TRPA1
NKX2-1
SKIL
CTNNA2
CEP162
TMPO
PRUNE2
ZNF831
GRIPAP1
LIFR
GPR112
PLXNA4
DIP2C
SIRT1
DOCK10
HIPK3
PLXNA1
MAGEC1
GRIN2D
NUP85
PIAS2
SLC9A2
MCF2L2
NFAT5
NRG1
COL18A1
RIMBP2
NTRK1
GFAP
POLR2A
MNAT1
CTNNA3
MSX1
PIK3R3
L3MBTL1
DOCK11
PPP1CA
TRAPPC8
MAPK3
TECTA
COL1A2
CAMK4
CALR
NLRP1
CDH8
MAVS
NFYB
ACACB
BSN
PARP1
PRRC2A
SLC9A3
FRAS1
TRAT1
EFCAB6
NRCAM
USP34
ITPR1
DLC1
ASXL2
CUL5
NAGK
DICER1
WAPAL
DACH2
RIMS1
GMNN
NR1H3
ING5
RLTPR
KAT5
TUB
DYSF
EPHB6
USO1
TDRD6
ZBTB20
CEP350
EPS8
TNRC6C
POU3F2
LATS1
PPFIA2
MPG
SERPINB2
ABCA1
COL4A4
THBS1
AKAP13
MITF
FBXO18
NUP153
REL
MYO16
HECTD4
ATG2A
COL11A2
SLC9C2
PKD1
SAMD9L
ARNT
XRCC5
ARHGEF6
MSH5
GRM1
BCL3
CCND3
TTK
FXR1
POLE
LPHN3
RAF1
ASCC3
DSCAM
SORCS3
FOSL2
MEGF10
GADD45A
CBX4
TRPS1
RPS6KA1
RFX1
COL16A1
POSTN
ACE
SLC26A7
GTF3C1
CDC7
ZGRF1
RBBP9
OS9
EIF2AK3
GATA4
PZP
GLG1
POLR2K
ANAPC10
TOP2B
PSIP1
SUMO3
UACA
MYH1
FADD
ATP11C
AGL
SQSTM1
PSMD10
ABCA8
PHF20L1
TBC1D12
FYN
PRSS23
RRAS2
MAP3K5
TFDP2
MAPK13
MAP3K13
MCM5
PAXIP1
CUL3
ACTR3
MED21
NFE2L2
CPEB4
EFCAB5
MTR
RASAL2
SREBF1
MAPK8
FBLN1
NEBL
PEX19
SORL1
AIM1
ZNF750
HFM1
INSR
TFE3
MUC6
DEPDC5
ANKRD26
MYH7B
PRKRA
RGS12
ING1
CEP250
HECW1
LARP4B
RNF213
SLC4A1
MYO1B
CSNK1A1
EEF1A1
FEN1
SLTM
ITSN1
INADL
PICK1
SEMA5A
TEX15
CDH23
ASCL1
TRIO
DDX20
TNIK
LAMB1
ADCY2
XIAP
ST13
CENPF
VAV1
MORC1
CHD7
PRKACA
CDH7
CDK11A
BID
GRIK2
RBM15
TINAG
ASXL3
MYOCD
PPM1D
PLCH1
ABCB1
CHD9
ITGA8
BTK
KIAA1217
ATG2B
MCM7
DOCK7
PBK
MXRA5
REV1
FLII
ARAP1
TNS2
RNF17
GLI2
ADAM17
MVP
PRKAR1A
SOCS6
MLLT10
PLEKHG1
CSNK2A1
MYOM2
CHMP5
AMOT
ELTD1
BRF1
MCPH1
DVL2
RAN
IFNGR2
CNTNAP2
MCM2
NEK6
SLITRK4
RARA
ACSS3
RPL5
FASN
CD163L1
DOPEY1
NEUROD1
HERC5
XRCC1
UBB
SCN2A
TBP
NALCN
ACTL6B
BTBD2
PPP1R9A
CTCFL
RORA
PPP2CA
CELSR2
NELL1
UTP14A
EIF3L
RNF40
PLXNB2
COL25A1
COL12A1
MBD5
ERCC6
HSPA1A
CDK14
MAPT
TNRC6B
MORC4
USP15
UBE4B
BPTF
HMGN1
ZZEF1
DVL3
ZMYM4
CD19
CASZ1
NRXN3
CDK11B
NR2F2
ANO3
APEX1
SRF
ADAM2
PDE9A
ADAM12
A2ML1
SYCP2
SAMD3
ARAP2
THSD7A
CFTR
ITGB7
SMURF2
TNFRSF10A
CCNT2
NEDD4
MYO7B
PCNX
SLCO1C1
SCN1A
CXCR4
COMMD1
CA6
KCNH8
PDE3A
UBE2Z
BLOC1S1
KCNH7
INSRR
TIAM1
PRR12
IRAK2
GFRAL
ZNF804B
ANAPC2
PIWIL1
XPA
MEIS1
APBA1
SLC9A3R1
YWHAZ
STUB1
MST1R
COL27A1
RPS6KB1
MADD
CNKSR2
FREM2
UHRF1BP1L
MPP6
SOCS7
SHB
ZNF717
SETBP1
CACNA1A
SUPT16H
MAGI1
NLRC5
KRT5
ZBBX
GALNT13
DIDO1
MDGA2
TFR2
EPPK1
E2F3
C3
GTF2B
AKAP6
HEPHL1
FANCI
PHACTR4
CD22
LMO7
HIVEP3
TENM3
CHGB
PPP2R1A
MAP4K3
CCDC39
COL21A1
DMXL1
IL1R1
SLITRK2
PLCB4
ABL2
DNM1L
MED12L
NCAPD3
PDE4DIP
DSCAML1
SPTB
EIF2B1
PRPF40B
MGAM
SYCP1
EVC2
SMARCC2
GRB2
ARHGAP1
MYH7
UBA6
KIF26B
SPTBN2
HNRNPU
ATRNL1
KCNB2
GPR179
QSER1
UNC13A
DHX9
MYCBP2
TEX11
TRIM58
NUMB
PLCL1
SDK1
ANKHD1
VARS
HECTD1
PAK7
DOPEY2
CHL1
ADAMTS18
BRWD3
FMN2
IL7R
MED15
ATAD5
SNAP91
VWF
NFKBIA
MED13
WBP11
ADAMTS9
MLLT1
AMPH
ANKRD44
C15orf52
CCDC18
HGF
DMXL2
LEPR
NOL3
MICAL1
NFIB
PRKD1
MYH11
CHDC2
SCN7A
PLA2R1
HABP4
ITGAV
NLRP5
MAPKBP1
PLCB1
ADNP
PRKD3
CDC42BPA
NMI
LUC7L2
ZNF462
GOLGA2
IGF2R
MAP1A
KIF21A
SPG11
PSMD1
HIF1AN
PSME4
RIT1
RASSF1
EML5
THOC2
SRC
TAOK1
ITGA4
LCK
IL13
NES
DCP1A
SFI1
GRM5
PLXND1
NDST4
SYT10
RXRA
ARHGEF11
THRB
ERBB3
APP
XBP1
AGBL1
TOP3A
MATN2
NAA15
VCL
SEMA3E
CLOCK
FREM1
RP1L1
MSLNL
TMTC3
MYH8
SIPA1L1
SLC8A1
ARHGAP17
KIF2B
NDC80
ATP13A5
CNKSR3
PDHX
CACNA1D
COL4A2
C8orf34
RAD54B
ASTN1
NFE2
TNS3
CAMSAP2
ARID4A
ABCB4
ITIH5
MED24
PUM1
KPRP
TRANK1
TRPM2
SAP30
INF2
BAZ1B
NPHP3
TULP4
COL15A1
ADAMTS6
PKD1L2
CACNA1G
PHF3
ZNF560
ALDOB
TLL1
CDK7
TEF
AMOTL1
CCDC158
ARPP21
UNC13D
EMG1
SPHKAP
SDCBP
KIAA1462
KLHL4
MYH6
COL4A6
TMPRSS15
FBXO11
FES
DTX2
PRRC2B
SLC4A4
CENPE
GRIA4
FOXA2
CD2AP
ITGB2
PTPRJ
CMYA5
TNRC18
VPS8
NFE2L1
PTPRU
EIF4EBP1
TMEM132B
ADAM23
MOB4
AFF4
ENPEP
CADPS
PPP1R9B
MAPK9
DTX3
SGK223
ACVR1
PRKCQ
BCAP31
SLC4A10
RING1
PEX5
FBN1
LMTK3
ROBO2
DYRK1A
DNAH17
FBXO38
POLQ
COPA
MYT1L
NBEAL1
STAT5B
PITX2
ITIH6
ATP8A2
NRAP
NIN
IMMT
SSH2
BAI2
HRAS
MCM10
ABCC8
ANK1
USP25
NFIC
SMG1
PKN1
GNPTAB
LCT
ZSWIM8
ALX4
CTTNBP2
NAA25
CREG1
ACVR1C
ALPK3
DGKK
YWHAB
TEX14
UIMC1
TACC3
CNTN4
MYH3
LILRB2
PRRC2C
FGFR3
KDM6B
SYTL2
PTPRN
CDH11
ARHGAP6
DLEC1
IGSF9B
UMODL1
CRIPAK
PTPN12
SCN5A
PPARG
PPP4R1
DHX57
PDS5B
HCFC2
SATB2
RNF11
ADAM7
RXRG
SDC2
ADAMTS5
NRXN2
TET3
CCAR2
HIST3H3
NOS3
AOX1
PEA15
PPFIA4
INPP4B
KIAA1524
MORF4L2
RAPGEF6
PIK3CD
FAM160B2
PLA2G4F
ARL4D
RXRB
TGM2
NOX4
KIAA2018
PCDH19
RNF31
SUB1
LRPPRC
MBD2
TNKS2
MAFG
IQGAP2
VWA3B
PXN
ITGA7
LMO4
ARHGEF4
DMTF1
MAP3K14
SKP2
ETV6
CSNK2B
PRDM15
SCML2
MAP4K5
SRI
OTX2
IQUB
GRM3
MYH14
CACNA2D3
DGKB
KNDC1
PIK3C2G
IFT172
SYNGAP1
DOCK9
KSR2
EPG5
BAZ2A
XPNPEP2
KIAA0907
AFF3
CFAP69
DNAH1
SVIL
DOCK5
IGSF9
FURIN
SHROOM4
ADAMTS16
SF3B2
SRSF11
ITGB1
KIF20B
C10orf71
RBM47
RAC2
DSC3
MEGF8
PCDH9
TENM4
MAGI3
UBA52
FAM96A
TRPM1
FDFT1
RPL22
MAPK8IP3
GRIA3
FAM193A
MBNL1
NAV2
SEMA3D
MYO1C
CNTLN
DCLK1
DAPK1
ZDBF2
TCF3
STK31
TAP1
MUC5B
SMCHD1
ADCY4
BRD7
CDC25B
MPHOSPH6
EPHA7
ATF6
GALNT15
RAB3B
FOCAD
TANC1
ADAMTSL3
AKAP11
SLC2A4
RXFP2
C11orf63
NWD1
SH3TC1
TRPM4
PRKCB
COL13A1
XDH
KIFAP3
[truncated: 17,250 more rows]
[truncated: 1 more columns]

## Sheet: Sheet5
TSG ranking obtained by LOTUS trained with the CGCv86 dataset
Note that the training set was removed.
TTN
KLRG1
PDCD1
DGCR8
ADAM6
EXO1
CENPU
PIWIL1
GALNT5
ERCC1
PIWIL4
ZNF521
SPTA1
GTF2H1
SNX5
AEBP2
MUC16
FXYD2
APOM
ANXA9
MDC1
CTNNB1
PICALM
RAD52
SAMD3
CNOT1
SSBP1
NHP2L1
GTF2H4
WNT7B
SLIT3
SLX4
TRAP1
CDX1
ZNF652
SYNE1
RPA4
CBFA2T2
TFPT
CD1E
TNIP2
PCBP2
CYP19A1
PMS1
PRKDC
NEB
GTF2H3
RUNX2
HN1
LFNG
FUBP3
CNOT8
XRCC5
ZC3H11A
EGR1
PAIP2
CD1A
HDAC3
VPRBP
PAIP1
PTBP2
WRNIP1
HDAC5
HES1
HMCN1
FANCI
MDH2
CDH9
ERCC6
FOXG1
GLIS3
BPTF
DDX58
PIWIL2
COL11A1
ANKRD6
CAND1
STK11IP
SOX9
USP40
TRIM2
HIPK2
RYR2
HDAC1
CNTN1
SLIT2
AKT1
SIM1
TBC1D7
HEY1
C9orf89
PRKAR1B
ZNF219
CNOT2
RBPJ
CDK8
MYB
C2orf88
HDAC4
HIST1H2BG
CCNB1
CHD6
PTPRN
XPO1
SP1
NPM1
H2AFY
TOPBP1
RAD51C
AHRR
BCL6
PKN3
MMS22L
USH2A
CCNE1
SMO
SMS
PAIP2B
RUSC1
CTR9
G6PC
ZMYND11
SYCP3
PLK4
TREX1
NRG3
DNMT1
SATB1
RARA
KIAA1875
WAPAL
RALGAPA1
KAT2B
MKL2
USP9X
MSH3
TCTEX1D4
POLD3
ETF1
PITHD1
NCOA2
ARHGDIB
FBXO4
GSPT1
ACD
GATA5
FERD3L
CSE1L
KCNH2
EGFR
SPTAN1
RAD51D
THRA
TDG
TSSK1B
EAF1
IPO9
MTSS1
NR2F2
ZMYM2
PCNA
ANK3
SIN3A
CREB3L3
MEIS2
MDM2
TCF12
EEF1E1
SCN2A
CNTNAP1
TLE2
MYC
MYOM1
HDAC9
MRC1
KIDINS220
CORO2A
RPN2
PAX8
MYOCD
FBXL6
TEP1
CELSR2
MAML2
CARD10
CAND2
HNRNPD
MAML1
CDK2
ZNF423
ARHGAP29
TGFBRAP1
CHD4
ROBO1
NOTCH4
SPI1
BIRC8
ZXDC
DSN1
ZNF155
CDK1
GLI3
TRIP11
UBE2I
KPNA1
RELA
TREX2
NRG4
FBXO7
POLD2
ARHGDIG
ARNTL2
FAIM2
PKN2
CD1D
TARBP2
MED1
RASA1
NR3C1
BRWD1
TMOD2
CETN2
CHUK
PYCR2
TP73
MLH3
JAG1
AGO1
AEBP1
MYOM2
PPP1R13B
HCST
SMG6
MRE11A
KIT
SRSF2
CSNK1E
KPNB1
IKZF4
DGKQ
DDX5
RAD51
NVL
POLR2A
PTBP1
SUV39H1
ACSL3
SENP6
TCF4
TLE1
DNMT3B
MAML3
ZFPM2
CUL4A
PPP2R2A
NCOA1
CDH6
TBL1X
MFNG
ITGAE
RNF14
STAT6
PRPF40A
RPA1
ABL1
IBTK
CENPE
ZBTB18
IRS2
PKHD1L1
PIP4K2C
SGSM3
COPS7B
KDR
CUL4B
FDXR
CD163
RFX5
CARD14
NOL3
XRCC3
IKBKB
MET
TERF1
PLXNB2
CSMD1
HNF1B
RPL3
USP1
DNAH8
AP2B1
WWTR1
TGS1
PLEKHA1
ABCA1
MYL9
FXYD7
MAP3K4
NSD1
RPS16
MYO7A
CDK3
IHH
GLG1
HNF4A
JAK2
VAV1
DST
CEBPB
RPS8
TPP1
IGBP1
JAG2
ERBB3
MACF1
PTPRM
STAP2
NCOA3
OPN1MW
PPM1D
TTLL5
SUMO1
POLA1
EAF2
AKAP7
TNIP1
GPS2
CD1B
WTIP
CDK4
FAM124A
NRBP1
MED13
FBN2
BCL3
RUNX3
NRCAM
DNAH5
HSPD1
PAK1
ZMIZ1
TOP3A
FLI1
BTLA
SEC62
CRY1
DRAP1
NUMA1
AR
COL22A1
RELB
PPP2R5B
ANKRD12
SMARCA2
ATAD2
H2AFX
JUN
IRS1
OLFM2
SMARCA5
NCOA6
ETS1
PIAS3
FLT3
RAD9A
HDAC2
GATA6
PRDX3
RASGRF1
CIZ1
TRIM22
DCLRE1C
PPP4C
EZH1
DHH
UBB
CCND1
TACC2
ZBTB32
HSH2D
IGF1R
ANAPC5
GTF3C1
STAT5A
TUFM
ABTB2
DIXDC1
POU2F1
DNAJC6
SPRY2
CXCR4
RBM14
MDM4
CLSPN
AP1B1
CRY2
TCF7L2
GSK3B
TP53BP1
GDF5
EIF3L
MED24
BMP6
HNRNPAB
NR2F1
RFC1
SCHIP1
MED23
HNRNPU
CDK7
GRIN3B
GRB2
ETS2
TRERF1
STRADA
ARHGAP35
EPN2
TRRAP
HIST1H4A
RAD1
POLE4
TERF2
SPAG9
STAT3
JAK3
CDH2
CDK6
TNKS
SUMF2
BCR
GMNN
MAP3K14
NFKB1
ACAT2
TIMELESS
FLNA
PSMD11
HOXB9
MYCL
TRAF1
PER2
ADAM19
AGFG2
ROS1
TRAIP
GATA2
PAN3
AGO2
MIS12
KHDRBS1
HOXA10
C1orf123
THRB
ACVRL1
NISCH
BIRC6
IKZF2
CCDC109B
SIM2
EPS8L1
PPFIA2
CENPJ
PPP2R3B
E2F1
H1F0
TEK
RXRA
IFIT1
SI
SLC6A2
TNC
TYK2
PCBP4
SUMO3
GSPT2
RBBP5
PCLO
DOCK7
AKAP13
PAN2
DCC
ADD1
ELP2
MBD4
APAF1
RASA3
MXD3
NR4A1
NR1H4
FASN
NRG2
CDKL2
PKN1
SMARCC1
DACH1
ANAPC7
REL
RFXANK
PIAS1
EPN1
HSD17B4
OBSCN
MAPK3
GZMB
EPB41L3
KIF1A
UBE2L3
EREG
RNF111
QPRT
PEX26
IKBKG
GOLGA5
GPBP1L1
GAK
SIN3B
GPN1
ESR2
GTF2B
MED26
SRF
ARMCX3
PER3
SRC
BMP7
NEDD4
WTAP
CSNK1G1
SIRT1
CDC27
FHL2
PPP2R5C
PPP2R5A
CDC25A
MID1IP1
HIP1
AP3B1
DMD
SMAD1
SRCAP
CCNB2
MAPK1
ZNF10
CCNA2
EIF4ENIF1
SPRED2
DNAH9
HUWE1
TAZ
TMOD1
MEIS1
MYBPC3
MECOM
RHEB
LYST
CNOT7
PSPC1
RBP3
MYH10
CRK
CLEC4A
FUBP1
HIST1H3A
SKI
JUND
SNRK
AHR
LPAR1
TRIM8
PRKRA
CUBN
CHEK1
WSB2
TARS
MAOA
AP3B2
PIK3CA
HLA-A
RBBP8
AP4B1
JUP
TBPL1
KLHDC2
GHR
SAP18
PRSS23
CBLL1
HIF1A
SENP2
GMEB1
GTF2E2
ITCH
MYOD1
PAPPA2
CRKL
PIK3AP1
CUZD1
CARD9
DIABLO
ZFYVE9
TXNRD2
NPAS4
PPFIA1
C10orf88
OSTF1
FOXH1
PAPOLA
CDC16
RPL30
NSFL1C
BIRC7
EIF2AK3
KPNA2
DTX1
MECP2
SUMO2
CD47
PCDH15
HSPA4
NRIP1
ELK1
WDR12
LRP2
GRIN1
CALR
PMAIP1
ALX4
YWHAZ
MAGI2
CUL1
CDKN2AIP
TLE3
LPAR2
EID2
RAD50
NUMBL
ZFHX4
ENG
FAM101A
MSH4
CCND2
DYRK1A
MCF2
GDF6
CASP8AP2
FABP1
SMARCD3
SPTBN1
INSR
ITK
DYNC1H1
SNW1
LMX1B
GRIN2D
ITGA4
STK19
NR1H2
RELN
LAMA1
SKP2
MYL3
MUS81
ZNF8
PPP1R1B
RAPGEF6
SPIB
PTPRF
COL18A1
AHNAK
PBX3
ARHGEF4
AMPH
CASP5
ITSN1
TEC
PLXNA1
BLNK
OVGP1
OPN1LW
PHF1
CHGB
HOXB3
CEBPD
CD44
ATN1
PPP2R2B
RGS3
PARG
SMG5
GRIK5
SH2B2
PIK3R2
MAP3K3
EZR
APEX1
KMT2A
ID4
PTPN11
BAZ1B
PDX1
RUVBL2
CSTF1
BMP5
JPH3
LAMA2
MGA
CTNND2
TNPO1
L3MBTL1
SGOL2
MYF5
PTPRE
SMAD9
ERBB2IP
IKBKAP
IGSF1
RXRB
CCDC50
TGFBR3
CITED1
MALT1
RFC2
KMT2B
PTGES3
RYR1
GTF2E1
TG
HIST1H4F
BTRC
AATF
CNTN2
DDX24
PRKD1
TAF9B
ZEB1
TRIP6
ARHGDIA
EEF2
RPS13
PDGFRA
GANAB
RBFOX2
COL4A5
GADD45B
HARS
FRMD6
RAD9B
IL2RB
ZNHIT6
KIAA1549
DAPK3
STAT2
KCNK18
TLR8
PTPRCAP
FAF1
HDAC6
ARHGEF2
LILRB1
GABPB1
ATXN1
PLEC
ANK2
YES1
ARHGAP21
PAWR
PARK7
FOS
ASH2L
DBP
STRN
XRCC6
RYR3
MYD88
PRKCA
ROCK1
YY1
KANSL1
HOXC8
THNSL2
EIF4G3
VAV2
CSF2RB
PPARGC1A
RNF138
TLR6
ARFGAP3
ZNF41
NOTCH3
IFI16
LYAR
IQGAP1
MAP3K8
CBX5
EIF2S3
PDLIM4
U2AF1
PARK2
OSR1
COPS7A
ZDHHC4
GADD45G
CASP10
NFYB
INPPL1
CCDC183
NR1D1
COL19A1
ZNF227
ATXN2
GTF2I
SH3GLB1
CFLAR
SREK1
NUP62
CSDE1
HEY2
SNCG
COL5A3
SRSF1
PRKX
XPOT
IFNGR1
PSMD9
PLCG2
BMPR1B
RAB38
NLK
PRDM4
EGLN1
SNAP91
HERC1
HLA-B
RIPK1
DLL1
OPHN1
CCNE2
ARHGEF18
RCOR1
U2AF2
CASP7
RIT1
ERBB2
LAMA5
APOB
AKAP11
C11orf30
FYB
TGFBR1
SVEP1
YWHAH
GNA12
PTPRA
NLRP1
HIPK1
CNN1
MCM7
EGLN2
CCNA1
NFKBIA
NLRC4
RPGR
HFE
PLEKHG2
HLA-F
TBRG1
MED8
SLA2
ZFP91
SNRPA
PSEN1
RPL24
RBL1
DNTTIP2
EGF
DAAM1
CAB39
MEF2A
SHMT2
ID1
ZNRD1
PSIP1
SPDYA
TNFRSF10A
SREBF1
TRIO
LCK
CCDC90B
MSX2
IL21R
PARD3
NKRF
CSF1R
DNAH7
RFXAP
GLI2
DLL4
DBF4
KLF1
AKAP9
BHLHA15
MXD1
IPO5
PRKACA
POLA2
UBA1
RIMS2
PPARD
TRIP12
SIGLEC10
KAT6A
PRKCZ
DSP
KCNA2
FASLG
MTCH2
NFATC2
GPR98
TRADD
CSNK2A1
SHH
PPFIA3
KCNA3
UBA7
VCAN
STK24
RBX1
HUS1
SHPRH
EIF4B
GFI1
TNFSF13
IL4R
ILF3
ALB
MARK2
USH1C
TK1
ANXA6
PITX2
SGK1
GMIP
DOCK2
NIPBL
CHD3
ZNF398
HNRNPA1
BID
ZNF329
AKT2
TWIST1
PAX2
SRGAP1
SNF8
LYN
ATF2
BUB3
STAT1
ARNT2
NAV3
HSPG2
CCNH
ASCL3
FAM46A
CARM1
WDR33
ID2
NIN
MXI1
BAI3
FCGRT
FN1
PTMA
C22orf46
RPS6KA3
DNAAF5
COL4A4
AP2A1
E2F5
TRAF3
TRIM27
ARHGEF3
SNIP1
PTPRS
SYNE2
HTT
LRP1
RNF41
PGR
SS18
ARHGEF11
CDK14
DAB2
INHBC
MNAT1
ARNTL
CENPC
COL7A1
ST6GALNAC2
CSH1
RPL4
NOD1
NUAK2
PRMT1
FYN
GRIN3A
SNX9
ENAH
TRAF6
TOP1
ST5
MAPK8
PLA2G16
IL1RAP
COPS3
PDCD4
COL4A6
COPS5
CREM
SHC1
C10orf10
YBX1
BRD8
DZIP3
CIB1
SLK
COL3A1
PPP2CA
IPO7
CD247
PTK2
MOAP1
PIAS4
ROCK2
RASL12
ZAP70
MN1
BRD7
DDB1
GC
UNC13C
EHMT2
USP28
GLI1
TOB1
TNFRSF1A
CD40
TBC1D1
POU4F2
WNT3A
HDGF
IL7R
ZFPM1
NCL
AKAP10
HDAC10
SPG20
XIAP
ARID3A
VPS13A
SHANK1
NEIL2
PIP5K1B
S100A2
TRAF2
DYNC2H1
PLXNB1
TLE4
SYK
TNFSF14
SEMA4D
SP3
PREX2
WWC1
TFAP2A
MNT
TSG101
PSG9
PSMC3
ZNF764
CYFIP2
PDGFRB
SREBF2
RPL11
PLA2G4A
RAC3
RAP1A
GSC
CD19
PSMC5
PLCG1
MAPK8IP3
FBN1
SMC3
EIF5B
MYOG
TFDP2
EGLN3
PPP2R5D
ITGAL
CD22
COL4A1
TNFRSF11A
PSEN2
LAPTM5
HERC2
SHC2
NGFRAP1
CMTM3
HGS
SCYL2
SIGLEC11
TNR
PIP4K2A
YWHAQ
HOXB4
TCF21
MYCN
RXRG
CRIP2
FADD
AKAP1
PDE10A
RFC4
PAPPA
CHD8
MAP3K2
MAP3K10
NR1H3
XBP1
CDC45
ALX1
SOCS7
EIF2AK2
NR0B1
VAV3
GSN
EPHB6
RAD23B
UBASH3B
CFAP52
DUSP22
CYP11A1
POLR2B
ZBTB17
VPS13B
ACVR1B
GAB2
RPS26
C1D
KDM5A
ZFAND6
WDR61
PDE5A
STRADB
NCKAP1
CD8A
PNO1
KLF5
PTPN2
STRN3
MYBL2
DDX1
DNMT3L
SKAP1
EEF1A1
WDFY3
PBX1
PTCH2
PRDX2
HDAC7
HSF1
NEDD9
CD300LF
GDF9
UBE4B
INPP4A
ZNF292
PITPNM1
RANGAP1
MDN1
CNDP2
HMGA1
THSD7B
CIT
RUNDC3A
XAB2
C6orf25
TLR4
VDR
NMT2
FAT2
PPFIBP2
CTBP1
SND1
GPNMB
ANP32A
ZBED5
LAMC2
FAM135B
NAGPA
MKI67
ARHGEF6
PKHD1
RPS20
ASPM
PPP1CA
PHB
NPAT
JUNB
NUP214
COPS6
SOS1
MAPK14
GDI1
NFE2
RBBP6
PRKAR2A
KDM2A
NEDD1
SF3B2
HDAC8
PARP1
CBX1
RNF144B
NONO
EPHA2
SLC8A3
ARFGEF2
PELI2
MCF2L
AOC1
BFAR
CDK11B
UBTF
FXYD1
ABTB1
IKZF3
PRRC2A
ING5
EEF1G
SLC25A4
NELFB
MAP3K7
PSG2
RARB
TAL2
NEK1
S100A4
CHD9
BIRC2
BCL2L10
FOXP3
MARK1
MTA2
PRKCQ
DPPA2
ESRRG
PLAG1
DLX5
SLC8A1
PELP1
CEP290
KAT5
EIF3I
MAPK8IP1
DLX1
TSSK3
ELK4
BTC
KIF13A
POU2F3
SYNJ2BP
RPA2
NFYC
KPNA5
CACNA1E
STAM2
FCHO1
IL1A
RASD2
HOMER3
ARID4B
LILRB4
ELAC2
AKT3
TRIB1
GPBP1
BIN1
EPS8
RAB34
HLA-E
TRIM59
CLTA
MSC
CTNND1
CHD1
MAGI3
PTPN4
SSRP1
DNAJC7
E2F4
SIGLEC12
CASK
COL5A1
SARS2
RBBP4
TOM1
MME
JAKMIP1
CARD11
PMF1
INHBB
PCSK7
PTPRZ1
PAXIP1
MYH4
LCP2
SMAD5
KLRB1
TAX1BP1
FEM1B
TGM2
TAL1
AP2A2
COQ6
HMGB1
MBD1
KIAA1109
DNAH11
BBC3
FRS2
MAP3K5
PAX6
TAF6
VIM
ACACA
PTK2B
ILK
KMT2E
UBR4
ARL5B
TCTA
USB1
SHFM1
EP400
MX1
CD33
NCK1
HCLS1
ALMS1
POLR1C
LAMA3
LIFR
HCK
YAP1
FER1L6
MYBL1
MEF2C
SORBS2
SH2B1
RNF11
TBP
RUVBL1
HOXD4
PILRA
PAEP
SERF2
RIPK2
DEDD
SOCS3
LMO2
ALYREF
LIMK1
NCK2
KAT2A
COL4A2
CCND3
PPARA
TAF1C
NUP50
ELF2
STK36
BCL9
FOXM1
GSTP1
LINGO1
RERE
EIF2AK4
ZFAND5
MITF
RAD23A
FLNC
ANKRD11
CSNK2B
GTF2A1L
DLG2
CDH23
NFIA
E4F1
NR3C2
EPOR
TIRAP
EMB
HSF2
NCOA7
PRKCD
LRRC7
DOK1
CA9
HOXA5
PIP5K1A
SLC30A9
SPEF2
ATF7IP
PRKCSH
LAIR1
MLLT3
RTN3
CNKSR1
ITPR1
KALRN
ITGB7
MLLT4
CREB1
LTBP1
SACS
CLOCK
USP7
IGF2
SOCS6
LAMTOR3
COL5A2
ANKRD2
YWHAG
PCYT1A
GCSH
MMS19
NOS1
PIP4K2B
TENM1
JMY
CDH5
PTPN1
SP100
TGIF1
PXN
SETDB1
LRSAM1
TOP2A
SRRM1
UNC79
PLCE1
PRELP
KCNT2
ZBTB33
DNAH3
SQSTM1
TAF1B
UBOX5
MCRS1
MAPKAPK3
KTN1
HIP1R
PTPN14
DHX30
TREML1
TMF1
MYO6
KIF1C
ARHGAP17
ARID5B
PCDH1
COL4A3
EPHA3
RPS3
SYNJ1
DCHS2
SDC3
EIF5A
C10orf54
UTP14A
AXL
HIST2H2BE
UBE2V2
MYF6
CEBPE
RHPN2
CSNK1D
CDC5L
RCN3
MCL1
MTF2
FLG
NID1
HLA-G
HYDIN
EIF4G1
CPNE2
CSMD2
SH3BP5
YEATS4
TRIP4
CDKN3
RNF123
HTRA2
COL24A1
POFUT1
PPIB
STON2
PLEKHF2
RIF1
AGFG1
RPS6KA1
COL6A3
LAMA4
MPG
LDOC1
ACTL6A
OSMR
ITSN2
TNKS1BP1
MAP2
DNAH10
CDC6
NAIP
ELK3
PLD1
GATAD2B
SF3B4
PROX1
BIRC5
CDH7
ABCC9
TAB1
NINL
FBXW5
MATK
HDAC11
PIK3R3
PTPN22
ITPR2
DNAH2
RAN
BMX
NUP98
RSPH14
TRIM28
RPS6KB1
ZEB2
SRSF10
NEDD4L
SF1
CDC25B
SLC25A11
BRCC3
FLT1
HIPK3
HBEGF
USHBP1
FOXA1
HSP90AB1
BCCIP
COL6A6
SLC8A2
PAK6
NUP153
SMURF1
VCP
FANCM
AKAP4
PXDNL
ZNF318
ARHGEF7
BCL2
TRIM69
APLP1
MED25
DAPP1
GNE
DLST
HSP90AA1
PAM
DSG3
GPS1
AHNAK2
PSMB6
CAV1
ARHGAP5
CELSR3
BCAN
ZNF83
CLASRP
RARG
HDLBP
CPS1
YLPM1
PLK1
UBE2A
A2M
FRYL
ICMT
BCL2L1
GPAA1
PPP2R5E
CCDC88A
TGIF2
ZBTB2
GTPBP3
PIP5K1C
DDX54
LYL1
MPL
PLK3
CIAO1
DVL1
CASP1
LRBA
RASSF1
AP2M1
CNTNAP4
DPYSL5
ZC3H13
BCL2A1
ABCA12
TPT1
RBM39
RPS6
REXO4
ZFP36L1
SMAD7
ABCB5
GIGYF2
GCM1
COL14A1
INHBA
PLAUR
HHIP
LRIF1
RABEP1
RPL6
DDIT3
CFDP1
PPARGC1B
XIRP2
SCN5A
MPRIP
HESX1
INADL
PPP1R12A
SPATA2
ABCA13
NDUFS1
NDC80
FGF2
SHB
NRK
COPS8
HIST3H3
CDC25C
GNB2L1
ADAM17
PIN4
ARHGAP8
TNK2
MAFG
CLINT1
ING1
SFN
RAB18
ARL6IP1
TCERG1
RALGDS
PPM1A
SVIL
YWHAB
IFNAR1
ZNF804A
LRRIQ1
CD5
JMJD1C
MYO15A
FLII
CRMP1
HLA-C
MXD4
LRRK2
NPAS2
SERTAD1
LEMD3
UPF2
ZNF410
BLK
PPP5C
H3F3A
FKBP4
NR1D2
RECQL5
CARF
BCAR1
CUL9
KPNA6
ADAMTS20
CA12
BRMS1
PGAM5
CPNE1
PCBP1
TRIM62
RBL2
ZBED1
WASF2
CPE
SAP130
RET
NUMB
ERN1
SH3BP1
GSE1
PEX1
AIP
PRKAA2
SHC3
CAMK2B
KCNK9
MST1R
CASP6
HAND2
RHEBL1
MAP4K4
AIRE
LTA
ASAP1
GRIPAP1
OCRL
SOS2
SH3KBP1
CAD
ZNF263
LRP6
SNRNP70
MYH2
KLRC1
FER
CSF1
MARK3
KPNA3
TOP2B
ATP7B
RPS6KA5
MAF
ANAPC10
TXNIP
COPB2
ARHGEF15
TM9SF2
LDLRAP1
NR0B2
FAT3
ATF4
MS4A2
CDC40
RAB2B
CBX3
SH3GL1
KDM5B
NBEA
POLR1B
GABPA
SS18L1
SLAMF6
ASH1L
CLTB
GRID2
E2F6
CHD5
MPP6
TAF1
HOXB7
ADAMTS12
FOXP1
ETV4
IL10RA
NFYA
KRT19
MAP3K12
TRPM6
NELFE
SRRM2
SSPO
CACNA1C
SAFB2
KRT18
USP2
PSMD8
HSPA1A
TPR
GFI1B
PLAGL1
RPS7
MCM3
RAF1
SFI1
UTRN
BAG6
PSMD2
TJP1
TLR9
HOXB2
EFNB1
EWSR1
HIF3A
REPS2
WNK1
RNF19A
PEX6
CNTN5
DVL2
LILRB2
CD72
MBD6
MAFF
VCL
PRDX1
CCNT1
GNA13
INPP5D
DLGAP1
MOB4
HNRNPK
STAB2
IL6ST
PDE6G
LDHA
CHAF1A
IL3RA
MROH2B
PPP1CC
USF2
TGFB1
DEDD2
LTK
QTRT1
MAPK9
SORCS3
CIR1
WWP1
MAPKAPK2
F11R
PAK2
WBP11
CDC7
UNKL
EVL
MYOF
CPNE4
HOXD13
SEC23A
UBE2N
DPP10
CDH18
NAT8
CDH8
MBD3
DCUN1D1
CDC42BPA
ARR3
IL5RA
TINAG
PKD1L1
CDK5
SERPINE1
CTNNA3
PAX3
SMARCA1
CUEDC2
SCN11A
LRP5
ITGB4
SKP1
GPRASP1
KRT10
PRUNE2
TRDN
NR6A1
TLN2
EIF3C
SRP72
RGS7
HIVEP1
MAPK12
APP
CACNA1B
SCN10A
ZRANB2
NEUROG1
RMND5B
ELL2
JDP2
KRT2
CACNA2D1
CNOT4
MED13L
DNAJB1
ZAN
IL16
FRS3
ARHGAP1
PPP4R1
BAK1
MPHOSPH6
PCDH10
VPS13D
NRXN1
LARP1
DDX20
APBB2
NGFR
ACTN2
PIM1
IL9R
CIDEA
NMRK2
CCAR1
SRSF4
CACNA1S
RFX4
FBXO34
TNFRSF1B
SKIL
TIPARP
ADCY8
TIE1
RLF
TSC22D3
SORL1
STAMBPL1
F5
TAF7
AES
CDK11A
ZP4
SORCS1
XPO5
EFCAB6
MTA1
AMBRA1
STRAP
CLIP1
CLSTN2
MIS18BP1
HOXA13
DNAJA3
HERC5
DLG3
TMED1
ATF1
MAD1L1
PKM
USO1
CR2
PTN
ABCA10
SPN
AP1G1
ANTXR1
RHOJ
TGFB3
ENOX1
ANKRD30A
F8
THAP1
CNTNAP5
ARVCF
TCEB1
HAND1
TRAF5
SNTG1
NMI
ELN
CKS1B
MAPT
EIF4A1
PHKA2
TFE3
NCALD
NEDD8
ZNF148
COL17A1
ALPK2
BDP1
ACAN
SOX10
CCDC130
KIAA0430
DOCK3
MYO3A
RHOD
[truncated: 17,009 more rows]
[truncated: 1 more columns]

## Sheet: Sheet6
TSG ranking obtained by LOTUS trained with the TUSON dataset
Note that the training set was removed.
TTN
PBRM1
EXO1
LFNG
EEF1E1
TBC1D7
VPRBP
ZC3H11A
PMS1
MMS22L
FAT1
CLSPN
PALB2
CIC
PMS2
ZBTB18
BRWD1
MSH3
STK11IP
NPM1
FBXL6
MAML3
CSMD3
TREX1
KDM6A
MUC16
WTIP
MFNG
SYNE1
ANKRD12
FANCD2
RBBP5
PIK3R1
SGSM3
JAG1
RHEB
MLH3
LRP1B
FAIM2
MAML2
STRADA
SCHIP1
JAG2
SUMF2
WTAP
CBLL1
HMCN1
RNF139
RBP3
FAM101A
ASH2L
CHD4
TP63
RP1
USP9X
CCND2
MUTYH
CDKN2AIP
CREBBP
SNRK
KIAA1984
ZNF227
MBD4
AATF
WDR12
KAT6B
ZFP91
NOTCH4
MAML1
TBRG1
SMARCA2
PHF17
DIXDC1
SMARCE1
TTLL5
ZNF197
RYR2
CUL4A
NEB
AHNAK
CHEK2
CCNA1
DNMT1
SHFM1
SHPRH
CIZ1
CDC27
DNAH5
EP300
C11orf30
DNAH8
CTCF
SMC1A
CAB39
C1orf123
ANK3
WDR16
CASP8AP2
USH2A
DTX1
MSH4
ZFHX3
SPEN
DMD
SPDYA
DLL1
STAG2
PKHD1L1
HIPK1
AREG
PCLO
NBN
NCOR2
RAD51
PAX2
DNMT3L
CNTN1
PRKDC
IQGAP1
RPL22
CCNE1
FRMD6
BRIP1
DLL4
RAD17
VBP1
OBSCN
DUSP22
ELF2
DST
TACC2
MAP3K4
COL11A1
TIPARP
TRIB1
DNAH7
MYC
BLM
KMT2B
STRADB
FOXP3
FAF1
NEK1
ZFPM2
UBA7
NCOR1
RNF111
MARK1
KLF1
FLNA
CDK6
MARK2
KMT2A
NR4A3
SPTA1
PAX5
NOTCH3
DCLRE1C
DNAH11
KAT6A
DNMT3B
POFUT1
AKAP9
SPAG9
LINGO1
CBFB
MECP2
CIAO1
PAPPA2
HIPK2
LAMA2
MGA
MDC1
DAPK3
MKI67
CCND1
RELB
ZFHX4
CENPC1
POLR2B
DNAH9
SYNE2
GSK3B
SPTBN1
MLLT3
IL32
CRIPAK
USP33
TP53BP1
PSMC3
KPNA5
CCNB1
HUWE1
FANCE
CCNA2
CA9
TAZ
YEATS4
SI
ALS2CR8
ETS2
ZC3H13
ZNF410
CCNE2
RAD9A
HIF3A
DYNC2H1
RBPJ
MDM4
TCF7L2
TLE2
MLLT1
CUBN
CPNE2
DBF4
ASPM
AKT3
HERC2
BARD1
NSD1
RFXAP
APOB
BCCIP
TLK1
TIMELESS
DYNC1H1
CSMD1
DNAJC7
EZR
NIPBL
NR4A2
BNC2
TG
GPR98
CFLAR
APAF1
FLG
AOAH
PSEN1
EZH2
SMARCC1
PPP2R5B
CCND3
E2F1
PLEC
E4F1
HNRNPA2B1
HDAC1
TMF1
ITGAE
FEM1B
SUV39H1
XPA
LMO1
LRP2
ERBB2IP
HDAC4
MAST3
CDH10
CTNND2
FANCA
PTPN14
NAV3
BRCC3
FUBP1
CEP290
KDM5C
ZNF292
RBBP8
ARL6IP1
PAWR
AKT1
TARBP2
CBWD1
B2M
PCDH15
SS18
CEBPB
TPTE
FRK
CEBPA
RUNX2
ATAD2
USP28
MYH9
FAT2
TGFBR2
UBOX5
FAT4
ASXL1
ARHGAP35
CPNE1
RYR1
VPS13C
ABCA13
VPS13A
THOC1
ZNHIT6
COL5A3
PARD3
CDC45
PIAS1
NBEA
ARFGAP3
NUP50
FN1
RNF43
SENP2
AP3B2
CUL1
TP73
COL22A1
CCT3
BAI3
CCSER2
PAM
RYR3
WRN
XPO1
PTPN13
AHNAK2
MAP3K12
H2AFX
ELF4
RDX
EED
HERC1
MACF1
CDK4
PSEN2
CDC5L
UNC13C
FLNC
FBXW5
ZMYND11
PTPN4
BFAR
TNIP2
FBN2
HMG20B
HEY1
MDN1
MYO6
MYB
CACNA1E
UBR5
PTCH1
WDFY3
SATB1
ARHGEF4
CUX1
HTT
KDR
CBFA2T3
CTNNB1
ANK2
MAP3K2
ARVCF
SACS
PRKAA2
MUC5B
RBBP6
ARID3B
PSG9
JUP
SSPO
BCL6
MED1
PCYT1A
GAK
PREX2
VCAN
COL5A1
VPS13B
ZMYM2
RRM2
SLC25A11
PCNA
RNF144B
WWTR1
RBMX
CDK2
ZNF41
KDM5A
SP1
FAT3
LYST
MRE11A
TOPBP1
HDGF
RASA1
HDAC6
CTNND1
SNW1
RIMS2
EPAS1
CPNE4
MAGI2
KDM5B
PSG2
KAT2B
PPP1CC
RERE
MAPK10
PTPRZ1
GPNMB
CUL2
BDP1
LRRK2
PHB
RPS6KA3
SRCAP
ITPR2
TBX3
AXIN2
KIAA1109
ZBED5
FAM175A
EFNA4
HDAC11
HDAC2
KCNT2
JUND
USB1
BIRC6
PTPRM
AP2B1
MBD6
BUB1B
PPP2R5C
CHD8
ROS1
PPP1R15A
PTPRB
CDK3
TRIP12
MET
ELF3
YLPM1
XRCC5
REV3L
LRRIQ1
SPI1
RBAK
FER1L6
TRIP11
SMAD1
MLLT4
F8
CCDC88A
FLT1
CKS1B
XIAP
NUAK2
TNR
TSSK3
RELN
ARL5B
ACTL6A
TOP2A
GCC2
ZNF318
MAP3K8
ANKRD30A
ANAPC7
MAX
ACVR2A
ETS1
NEFL
COL7A1
ARID5B
PRDM2
ASH1L
XIRP2
CDK12
HRNR
VPS13D
FANCM
PKHD1
HIPK3
COL6A3
TSG101
ACACA
YWHAE
NRK
GOLGB1
TTC3
RPTN
ST5
CBX1
COL19A1
LEF1
DSP
FASLG
MYCBP2
TRRAP
TCTA
NR1H4
KPNA3
ABCC9
DNAH2
RELA
LRP6
TENM1
UBE2I
RABEP1
USP7
DNAH3
ANTXR1
FAM135B
SCAF11
EP400
TEP1
DLX1
SMAD3
DCHS2
ABTB1
CHD2
MGAM
CBFA2T2
ZMYM3
PLEKHA6
CSMD2
SIN3A
CDC7
MSN
SPN
RPS7
LRP5
C3
RAB8B
U2AF2
MDM2
NUMBL
DNAH10
LIN9
LRRC7
PTPRT
LRRIQ3
DOCK2
ESR1
BCORL1
ALMS1
PLK1
MAP4K4
MAPK8IP3
UBE2A
NFKB1
UTRN
PTPRC
YWHAH
COL3A1
PKD1
RALGDS
INPPL1
KMT2E
CSNK1E
CTNNA1
RANBP2
CHUK
ESRRG
UBR4
GPS2
LARP4B
MED23
ACVR1B
COL14A1
HDAC5
ALPK2
ZBTB17
CHD3
MYH2
CENPF
GIGYF2
ARHGAP5
TBC1D1
ROBO1
MYO3A
ITCH
CDK14
CCNB2
CDC25A
UBB
THSD7B
PARK2
HNF1A
AP1B1
MARK4
POLE
RBL1
MAPK8
ITSN1
AKAP13
HYDIN
NUFIP1
RIF1
HIF1A
CDC6
HIF1AN
MCM7
ATF7IP
LMO2
TFCP2
GTF3C1
STAB2
SVEP1
AMER1
CCDC73
XRCC6
PDZD2
SPEF2
FREM2
CDC25C
STAG1
SERTAD1
MORC1
HDAC3
CREB1
YWHAQ
TAL1
SYCP1
NLRC5
JUN
PPARGC1A
SCN10A
NMRK2
JAK2
COPS5
GLI3
TCEB1
CASP10
RPS6KB1
ZNF8
TAF1
RIPK1
ABCA12
SCN11A
LARP1
SVIL
EIF2AK4
ZNF350
MAST1
CNOT1
CLIP1
DEDD2
STAT2
SPTAN1
RAB34
DOCK3
ADAMTS20
FBF1
COL6A6
PPFIA2
DMXL1
SYCP2
ZAN
MAPK12
RBL2
RPA1
LPA
MAP2
COL5A2
ZDBF2
PCID2
MECOM
PDE4DIP
TNFSF13
KANSL1
LAMA3
LAMA1
CPS1
GMNN
MUC17
ZEB1
EPHA5
TCF12
ZEB2
CDKN2C
TCERG1
CDK1
HLA-A
YY1
DMXL2
NFKB2
TTK
TEX15
ZC3H18
ENC1
NR3C1
AR
E2F4
MIS18BP1
GTF3C2
DPP10
EEF1A1
MYOF
FANCG
SCN9A
UCHL1
KALRN
SMG1
TBL1XR1
CSH1
BTRC
HDLBP
FRAS1
TCEB2
TEX11
H2AFY
COL17A1
HLA-B
RPA2
RPS6KA5
SUMO1
TBPL1
ZBTB20
STK24
DOCK11
PKD1L2
SNAPC1
ZNF831
CCNG1
PARP2
SKP2
EDA2R
ABCA10
DLC1
KIF20B
NUMA1
DCC
PARK7
MAP3K10
FADD
TRPM6
GSE1
IRS4
TNIK
MAP3K14
ELF1
SNAPC3
PPP2CB
PCDH10
PAX6
PLCE1
DMAP1
FLNB
RBX1
STMN1
LTBP1
PEX1
MYO15A
HSF1
CDC25B
ZFP36L1
DYSF
DDX3X
MAPK9
ZNF521
LRP1
SERBP1
TMEM131
RBBP7
DAB2
PAK1
ATAD5
FRYL
USP34
UNC79
CEP250
BCL9
MAP3K5
PABPC3
PPP2CA
HCN1
ORC4
MCM10
KIAA0430
PTPRD
TM9SF2
KPNA6
PPFIA4
CELSR3
CASP3
ANP32A
CSE1L
CD44
EPB41L3
ARID4A
CEP350
TRERF1
TECTA
COL4A2
MAPK1
NEBL
RTDR1
FOXH1
SH3GL1
ABL1
PLXNA1
MYH4
CSNK2B
ZFYVE9
TOPORS
ACACB
TPR
WDR33
SMARCA1
DOCK7
MYH8
SORL1
MAP3K7
RMND5B
ITGB7
AFF2
PHKA2
CRMP1
ANKRD11
EGR1
CDH9
CASP14
CUL9
ACE
CHD5
CDC37
ARHGAP21
UBE2L3
FHL2
LEMD3
PRKRA
HFM1
JMJD1C
MNDA
JAK1
LAMA4
KIF13A
ALB
CCAR1
KAT2A
AHR
TOP2B
SZT2
POLR2G
GFAP
PSIP1
CFTR
SMAD9
TOB1
LRBA
TAOK1
NCKAP5
MBD1
CACNA1A
NRXN2
SP100
RAB38
BRAP
CD163L1
PAPPA
AKT2
RAB2B
TNFRSF10B
SMAD5
ATN1
CACNA1C
TDRD6
ITGA2
PICALM
NOD1
ARAP2
RAD51AP2
GSPT1
SETDB1
MAST2
NFAT5
PAX3
MEF2C
RAP1A
MYH1
ZNF804A
PPP2R5A
CRB1
CD163
ITSN2
OTOF
COL2A1
ROCK1
CCDC39
GRM1
SPTB
LAMA5
RNF123
DVL1
MROH2B
DIP2C
RNF213
NAT8
FBXO34
CHD6
IRS1
MYOCD
ABCA8
CHD7
AIM1
ADAM17
TLE1
MYH7
NALCN
HECTD4
RTTN
USP4
SPEG
POLA1
SLIT2
MAD2L2
CACNA1S
SPG11
AKAP6
CNTN6
CNTNAP4
RFC1
PTPRK
TET1
DNAJC11
ADNP
CNTNAP2
SUV420H2
TRDN
CELSR1
CR2
GRIN2A
FRY
ARHGDIA
LIMCH1
SLTM
BAZ1A
INSRR
TPI1
ERBB4
CTNNA2
EID2
NOV
TGFBRAP1
KIFAP3
COL4A5
SRRM2
RPS6KA1
ZFP36L2
EPHA2
WWP1
WNK1
GRIN2D
NBEAL1
YAP1
GRIK2
GATAD2B
NIN
TRIO
COL24A1
ADAMTS12
SPAG17
DSCAML1
BCLAF1
MCF2L2
RAPGEF6
NOX4
ABCB5
CD47
CMYA5
RBM10
ZNF423
IKZF1
CNTNAP5
DACH1
BRWD3
HDAC9
KNTC1
KIAA1211
IGF2R
NRXN1
IFI16
SORCS1
HSP90AB1
RASL12
SCN1A
NELFB
PXDN
PTK2
EMG1
POLQ
MYO10
SLC4A1
PHACTR4
F5
PRRC2A
NAA15
RAF1
COL4A4
TRIM62
TRAF3
CTBP1
TRIM29
RLF
SHANK1
CACNA2D1
INADL
HEPHL1
SMCHD1
DDX5
RIMS1
JUNB
PTPRF
SCN2A
TNXB
VWF
DOCK4
KIF21A
KIAA0947
LIFR
KIAA0907
TNKS1BP1
MX1
UTP14A
APBB2
SDK1
CYLD
COL27A1
PRIM2
CNTN5
STAB1
ATP11C
NUP205
TRPM2
STAT5A
NFE2L3
C5orf42
SP3
TRIM51
HECW1
DEDD
FURIN
COL4A1
FBXO30
COL18A1
PPM1D
SLCO1B3
DOCK6
EFCAB5
MCM5
RHOJ
GADD45B
CRADD
MAPT
MYO16
CDK11B
STAT3
FOXO3
MAGEC1
NELL1
ZMYM4
STXBP2
TNRC6B
QSER1
CASZ1
USP26
FOXG1
MPP6
SDC2
CSTF1
NRIP1
NOS1
SNTG1
TMPO
ADAMTSL3
ADAM23
ANKRD26
TRPA1
PHF3
DICER1
ANKHD1-EIF4EBP3
MADD
ABCB1
TBC1D4
SLCO1C1
ABCA1
HSPG2
NUP214
ILK
STAMBPL1
CASP6
PXDNL
MAP1A
INTS1
KIAA1009
RAI1
MLLT10
PSMD8
TNRC18
CBL
CDC40
FOXA1
FOS
CASP5
ZZEF1
MUC6
AGBL1
NCOA2
PKD1L1
PHF20L1
RSF1
PAXIP1
TGIF1
SLC9A3R1
ROBO2
ARFRP1
MTR
ARHGEF6
CNGB3
PIK3CG
MYO1B
PCNX
GOLGA4
ACTR3
KIAA0100
ZNF536
MXRA5
SPTBN5
MAPKAPK2
PSAP
ERBB2
ABCB4
CTNNA3
SKI
JARID2
RASA2
DCAF6
PLCB4
PDGFRA
KIAA1429
HEATR5B
KPNB1
REL
PPP1CA
PLCB1
MAP2K7
EFCAB6
MED12
PML
PEG3
TNC
PDE3A
PLCH1
RPS6KA6
AHCTF1
IGSF10
KCNH7
ASXL2
ITGB4
BTK
H3F3A
C6
TJP1
PRKACA
HERC5
BAZ2A
INPP4A
DNER
NAA25
C12orf63
CYP11A1
PIK3R3
CASC5
LRRCC1
MYOM2
MCF2
OGDH
DIDO1
THSD7A
ADCY8
RHEBL1
SASH3
COL9A2
PLXNB2
PDCD6
KDM3B
C10orf71
SLC4A4
HIP1
GMEB1
AFF4
EGFR
ITGAL
LUC7L2
DTX2
UNKL
PCNT
RNF40
TFAP2A
PRPF40A
AMBRA1
SEMA5A
ARHGAP20
SAMD9L
EPG5
NCOA6
NRAP
FXR1
MYH11
MFRP
BRD7
MYH13
FOXP1
XPO5
ARID4B
COL12A1
ATG2B
CACNA1B
CNKSR1
WDR72
PARD3B
LRPPRC
BOD1L1
MAP3K3
CR1
CHD1
BRD8
LATS1
FBN1
CNKSR2
SOX9
COL25A1
RALBP1
HLA-DRB1
NCOA3
AKAP11
TLN2
MAPRE1
SERPINB2
HOXD13
IMPG2
PLK4
SLC26A7
CENPE
DVL3
ZMYM6
NEDD9
LHX9
MEF2A
ZFC3H1
TAF3
POLD2
E2F3
BCL9L
CPAMD8
YES1
SEMA3D
DOPEY1
CHMP5
FLG2
NR4A1
ZNF99
RGS7
RAD50
MEX3B
PPP1R13B
PAPOLA
CFH
TCF4
YWHAZ
BID
DLG1
AGL
DMTF1
CSNK1A1
MYH15
ANKRD44
POSTN
PLEKHA5
DHX9
FOCAD
MYH7B
RASAL2
RPS14
SND1
CSNK2A1
VCL
RUNX1T1
EPHA6
ASCC3
DCUN1D1
EIF2AK2
GRIN1
STK31
THOC2
FREM1
ARPP21
CNTLN
GPR112
FOXP2
MPDZ
CTCFL
RASD2
ZNF608
RYBP
MNAT1
TRAP1
SNRNP70
ITGA8
EDNRB
ABCA6
NUMB
FBXO38
ATG2A
CTTNBP2
RP1L1
ITGB1
TET3
RAD21
COL4A6
KIAA1217
TLL1
PEX5
CCNT2
CLOCK
IKBKB
SIPA1L1
PSMD10
ROCK2
FBN3
PRKCD
UHRF2
BLOC1S1
PLXNA3
VWA8
USP6
SDCBP
PKN2
SCN3A
KIAA0319
PIAS3
BUB1
NCAM2
MAPKBP1
YWHAB
TRPS1
DDX60L
THEMIS
REV1
ADCY10
ZNF750
CDH7
ADAM33
TFE3
FASN
RFX5
PLA2R1
NCAPD3
CUL3
EEA1
HNF4A
ABCC8
CPED1
ATF2
MSH5
C2CD5
MED12L
USP24
LRIG3
NBAS
MICAL1
ABCC2
MAP3K13
FBXO11
USF2
KEAP1
FOSL2
FAM96A
LCK
HEPH
TPTE2
KCNH8
IGSF9B
NPHP3
FHOD3
UHRF1BP1L
KIAA2018
SLC4A7
WAC
SLC15A2
SNAP91
CDH8
MORC4
ADAM2
ARHGAP29
PPP1R3A
ZNF142
RBBP9
IRAK2
PDE1C
PSD
VARS
DENND4A
COL15A1
RARB
RGS22
SMURF2
CCDC178
VIM
TULP4
UBA6
RBM15
HIVEP2
USP1
MCRS1
PLA2G4A
PLXND1
EPS8
MON2
ANO3
SMC4
PDE10A
EYS
PLD1
SAMD3
CEL
XRCC1
IQGAP2
SON
NCAPG
EIF4EBP1
ITGAX
PSMA3
EPHA7
ATXN1
COL1A2
PRUNE2
AFF1
SIPA1L2
UBC
DGKB
RNF17
TRIOBP
PSME4
NEUROD6
AMOT
SPHKAP
SETBP1
FAM47C
KIAA1377
GRIA2
PPP1R9A
DOCK8
SLC8A1
ATRNL1
PRKAR1B
CIT
NLK
GPATCH8
ZSWIM8
FBXO18
APBA1
NLRP8
OVCH1
ALS2
IQGAP3
SGK1
MVP
GRIA4
MYO7B
PLEKHG1
SETX
TNRC6A
RALGAPB
FSTL5
ITPR1
CSDE1
TTBK2
WHSC1
INVS
TERF1
CDK5
DTX3
AOX1
NRG1
DHX30
RPL5
SUPT16H
GUCY2C
CLASP2
ZNF236
ADAMTS19
FARP2
C1orf173
ZCCHC11
FMN2
LPHN3
MEGF10
EML5
GRID2
TCEB3
PPP4R4
PCM1
UBTF
GSC
ZNF638
STAT1
MOB4
RHOD
ADAMTSL1
ULK4
FAM5C
PLCL1
DLGAP1
COL21A1
GALNT13
CCDC15
CCDC38
CACNA1G
KIF26B
THBS1
CHGB
ITGAV
POGZ
GABRB3
ACTL6B
FDFT1
DAPK1
AJUBA
RASSF1
MCM2
APP
DSCAM
MAPK3
SMAD7
ABCA5
SEMA3E
ANTXR2
ZNF462
SATB2
LARP7
OBSL1
RBM47
CECR2
CPXM2
HAUS8
KDM6B
TINAG
CACNA1D
PIKFYVE
NFATC4
STK19
SPINK5
KSR2
COL1A1
KIDINS220
FANCI
RPGR
DNAH17
DVL2
ARFGEF1
GAPVD1
PIK3C2G
MYH3
NLRP5
GLG1
LRP12
TENM4
CLSTN2
NDST4
ATF6
MXRA8
COL9A1
PIM1
PEX19
PXN
RAD54L
CDC16
SORCS3
TENC1
XPOT
PSMD11
L3MBTL1
HGS
BRD1
DEPDC5
ITGA11
INTS8
PHF6
ATP8B4
CDK11A
MYH6
JAKMIP2
MAGI1
PTPN3
CAMSAP2
ELMSAN1
CUL4B
RGS12
AK9
N4BP2
CHD9
ACIN1
SP140
ERCC6
LEPR
SNIP1
POLR2K
PRDM9
CACNA1F
LCT
KIF16B
TRADD
EZH1
NUP98
EFR3A
MIA3
PLXNC1
ASXL3
MYT1L
PDS5B
TNS3
GRM8
SLK
RIPK2
PKP4
DOCK9
AKAP12
CBX5
ASTN2
TANC1
LAMB4
ABCA9
BAZ1B
LRRC4C
KLHL1
KLHL4
FHOD1
ITGA10
CDK17
EGF
TSPYL2
HSP90AA1
PCSK5
PPL
ANK1
FOXO4
SPIB
SMC2
ANO2
BBS9
DOCK10
SAGE1
UMODL1
PLEKHA7
RBM26
GPR179
USP15
RLTPR
OR8I2
SLC20A1
CDHR2
CNKSR3
UBXN11
KIF1B
UBE4B
CASK
ALK
PTPRN2
ZNF451
PPP1R9B
ATP13A4
WNK3
CSPP1
RIMBP2
SYT10
KCNMA1
COL11A2
CDH11
SLCO6A1
BSN
RGPD3
MCPH1
DSEL
NES
BTAF1
RUFY2
CELSR2
BRSK1
CCDC144NL
MYH10
PNISR
GADD45A
GRB14
NEDD4
DNMBP
PABPC1
RECK
SRSF11
DDX27
TIAM1
ACSS3
CCDC146
ATP2B2
ZFYVE26
COL16A1
SCAND3
ADAMTSL4
GRIA1
ESPL1
KLHL14
SET
TFDP2
ASTE1
BTBD7
HMGXB4
UBE2D3
ZDHHC4
PRRC2B
NEXN
CUL5
YWHAG
ABL2
CCDC158
DSG3
NLRP1
LAMB2
ZNF804B
DNAJB2
FOLH1
UGT2A1
ZNF560
FCGBP
OCA2
TSHZ3
HABP4
NBEAL2
NXF5
EPHA3
UACA
CEBPD
SF3B2
ADCYAP1R1
BPTF
PARP1
TGFBR1
DDX60
APPL2
CHRM3
RAB5A
ENPEP
MED6
UTP20
HGF
MED21
HBA1
PIWIL2
SDK2
MANEA
ARHGEF11
DIAPH3
TMTC3
NDC80
NCL
SLC23A2
SBF1
SPTBN4
KLC1
AMPH
CDH23
KIAA2026
GABRG1
BAZ2B
SLC9A3
ADAMTS6
CACNA2D3
ZP4
FRMPD2
MCTP1
PCDH11X
PSMD1
CNOT3
SCN7A
DGKZ
CUL7
AASDH
ATP13A5
SBNO1
SLC4A10
GNA12
TRIM22
ADCY5
SLC4A8
IK
RALGAPA1
FOXM1
TYK2
MAP1B
PPEF2
ZMIZ2
TRIM27
SSH2
RAB13
TNPO1
ATP6V1B1
SLIT3
MSR1
MYO5C
SYNGAP1
MYOC
ADAMTS16
YTHDC2
HELZ
ATP10A
ARHGAP18
CCDC147
GNPTAB
GFRAL
CNTN4
SUFU
PRKCE
CLASP1
IGSF1
SLITRK2
SLITRK4
SLC6A14
VCP
PHACTR3
CASP2
CD300A
SALL3
TBC1D10C
IRF2
DOCK1
ATF1
DSG1
DLG2
GOLGA2
MORF4L1
NAV1
NFATC2
PHKA1
OFD1
NLRP3
TRPM1
TOP3A
CABLES1
DACH2
KAT5
POLR2A
MAPK14
NWD1
TMEM132B
ZFAT
PROCA1
FAM58A
DOPEY2
KLHDC9
ZNF658
MPHOSPH6
EID1
NFYC
TRHDE
PPP1R12B
BRF1
ITK
MYO1A
XRN2
SELP
MAP4
A2ML1
ATP8B1
SMC5
HMGB1
RBM27
SLC9C1
PRKAR1A
PAK7
LITAF
ADAM7
C2CD3
TRAPPC8
WDR78
SAMD9
ZNF226
HCFC2
WNK4
CEP164
PRDM1
PCDH19
SHROOM4
PLXNB1
FYN
SUZ12
HOXA9
EIF2AK3
MYBL1
SMARCC2
RB1CC1
MYO18B
EPHA4
SENP6
MEGF8
IGSF9
ATP8A2
TENM3
ZNF14
PRPF38B
SIGLEC12
FCRL5
MYO1H
MDGA2
PCF11
RPS6KC1
INTU
MYO5A
GLI2
PTPN12
CAD
PLIN3
SMC1B
MSLNL
TMCO2
PRR12
SMC3
SFN
CDH16
NUP153
AP3B1
GRIA3
CNTNAP3
CCDC141
POLR2J
CBX4
RNF220
RBM5
UPF3B
HECTD1
NRXN3
PLXNA4
KIAA2022
NLRP13
MKL2
WDR64
PHIP
RBM12B
SLITRK3
FBLN1
GNAS
UBR2
LMTK2
SH3KBP1
ARAF
SPRED1
DSC3
PPFIA3
TAF7L
FXR2
DOT1L
THRAP3
CREG1
GRIPAP1
PTPRS
STK35
MTOR
POU2F1
CACNA2D4
SUPT6H
TECPR2
VWA3A
PRKCA
PLG
AFF3
DLEC1
CADPS2
HNRNPC
CEP192
EYA4
ABCB11
SPTBN2
GTF2I
OTX2
GRID1
GNA13
IQUB
TSGA10
SORBS2
NLRP4
FOXO1
TFAM
TOP1
CCDC7
DCP1B
PDE9A
WRNIP1
PPP5C
EIF4G2
WDR17
FILIP1
ST18
[truncated: 16,795 more rows]
