# Supplementary material for: LOTUS: A single- and multitask machine learning algorithm for the prediction of cancer driver genes
Source: PLoS Comput Biol. 2019 Sep 30;15(9):e1007381. doi: 10.1371/journal.pcbi.1007381 (PMC6786659; doi:10.1371/journal.pcbi.1007381)
Supplement: S2 Table — Cancer types derived from annotations in the 20/20 mutation dataset along with their numbers of associated OG and TSG. (XLSX) [file pcbi.1007381.s002.xlsx]

## Sheet: Feuille1
Disease	Number of TSG	Number of OG
Acute Lymphocytic Leukemia	38	52
Astrocytoma	17	13
Bladder Urothelial Carcinoma	9	10
Breast Adenocarcinoma	34	19
Cervical Carcinoma	0	1
Chronic Lymphocytic Leukemia	21	19
Colorectal	53	23
Endometrial Carcinoma	18	8
Oesophageal Adenocarcinoma	1	1
Glioblastoma Multiform	24	22
Head and Neck Squamous Cell Carcinoma	24	23
Kidney Cancer	19	11
Acute Myeloid Leukemia	56	56
Liver Hepatocellular Carcinoma	10	3
Low-Grade Glioma	17	10
Lung Adenocarcinoma	30	26
Lung Small Cell Carcinoma	28	24
Lung Squamous Cell Carcinoma	16	6
Lymphoma B-Cell	37	34
Medulloblastoma	14	5
Melanoma	31	35
Multiple Myeloma	7	9
Neuroblastoma	1	5
Ovarian	22	12
Pancreatic Adenocarcinoma	13	6
Prostate Adenocarcinoma	7	13
Rhabdomyosarcoma	6	7
Soft Tissue Sarcoma	23	38
Stomach Adenocarcinoma	17	10
Thyroid Carcinoma	8	8
