# Supplementary material for: LOTUS: A single- and multitask machine learning algorithm for the prediction of cancer driver genes
Source: PLoS Comput Biol. 2019 Sep 30;15(9):e1007381. doi: 10.1371/journal.pcbi.1007381 (PMC6786659; doi:10.1371/journal.pcbi.1007381)
Supplement: S3 Table — Descriptors of all cancer types according to their localizations and types that are used to compute the disease kernel used by LOTUS2. (XLSX) [file pcbi.1007381.s003.xlsx]

## Sheet: Feuille1
Disease	Localizations	Types
Acute Lymphocytic Leukemia	lymphocytes, B-cell, T-cell	leukemia
Astrocytoma	central nervous system, astrocytes	glioma
Bladder Urothelial Carcinoma	bladder, ducts	carcinoma
Breast Adenocarcinoma	breast, ducts	adenocarcinoma
Cervical Carcinoma	cervix	carcinoma
Chronic Lymphocytic Leukemia	lymphocytes	leukemia
Colorectal	colon	adenocarcinoma, carcinoma
Endometrial Carcinoma	endometrium	carcinoma
Oesophageal Adenocarcinoma	oesophagus	adenocarcinoma
Glioblastoma Multiform	central nervous system	glioma, blastoma
Head and Neck Squamous Cell Carcinoma	head and neck, squamous cell, oesophagus, salivary gland	adenoma, carcinoma
Kidney Cancer	kidney	carcinoma
Acute Myeloid Leukemia	lymphocytes, B-cell, T-cell	leukemia
Liver Hepatocellular Carcinoma	liver	carcinoma
Low-Grade Glioma	central nervous system	glioma
Lung Adenocarcinoma	lung	adenocarcinoma
Lung Small Cell Carcinoma	lung	carcinoma
Lung Squamous Cell Carcinoma	lung, squamous cell	carcinoma
Lymphoma B-Cell	lymphocytes, B-cell	lymphoma
Medulloblastoma	central nervous system	medulloblastoma, blastoma
Melanoma	skin, mucosa, eye, head and neck	blastoma
Multiple Myeloma	lymphocytes, B-cell	myeloma
Neuroblastoma	central nervous system, nerve, adrenal gland	blastoma
Ovarian	ovary	carcinoma
Pancreatic Adenocarcinoma	pancreas, ducts	adenocarcinoma, carcinoma
Prostate Adenocarcinoma	prostate, ducts	adenocarcinoma
Rhabdomyosarcoma	muscle, soft tissue	sarcoma, rhabdomyosarcoma
Soft Tissue Sarcoma	soft tissue, nerve, bone, head and neck	sarcoma
Stomach Adenocarcinoma	stomach	adenocarcinoma, carcinoma
Thyroid Carcinoma	thyroid, squamous cell	carcinoma
